# Supplementary material for: Relative Invasion Risk for Plankton across Marine and Freshwater Systems: Examining Efficacy of Proposed International Ballast Water Discharge Standards
Source: PLoS One. 2015 Mar 12;10(3):e0118267. doi: 10.1371/journal.pone.0118267 (PMC4357441; doi:10.1371/journal.pone.0118267)
Supplement: S1 Dataset — The file is divided in three sections: 1) ballast water discharge volumes for all the ships arriving to the Canadian regions using a 12-month time frame of recent data (2006, 2007 and 2008) representing an annual estimate of the arrival potential NIS. 2) Biological data obtained from coordinated surveys conducted by the Canadian Aquatic Invasive Species Network (CAISN) and Fisheries and Oceans Canada (DFO) over three years (2007 to 2009). 3) List of source-recipient port-pair and results of the overall survival potential, based on the combination of salinity and climate similarity. (XLSX) [file pone.0118267.s001.xlsx]

## Sheet: Vessel Information
Ballast water discharge volumes. Data were obtained for all the ships arriving to Canada regions, using a 12-month time frame of recent data (2006, 2007, 2008).
Region	New Pathway	Date	Discharge Volume (MT)
Arctic	Arctic Coastal Domestic	2005-07-27	3384
Arctic	Arctic Coastal Domestic	2005-08-27	3384
Arctic	Arctic Coastal Domestic	2007-07-26	3384
Arctic	Arctic Coastal Domestic	2005-02-27	10253
Arctic	Arctic Coastal Domestic	2005-06-15	10253
Arctic	Arctic Coastal Domestic	2005-08-22	10253
Arctic	Arctic Coastal Domestic	2005-10-01	10253
Arctic	Arctic Coastal Domestic	2005-11-01	10253
Arctic	Arctic Coastal Domestic	2005-12-30	10253
Arctic	Arctic Coastal Domestic	2006-03-15	10253
Arctic	Arctic Coastal Domestic	2006-06-18	10253
Arctic	Arctic Coastal Domestic	2006-08-16	10253
Arctic	Arctic Coastal Domestic	2006-10-22	10253
Arctic	Arctic Coastal Domestic	2006-11-27	10253
Arctic	Arctic Coastal Domestic	2006-12-26	10253
Arctic	Arctic Coastal Domestic	2007-02-04	10253
Arctic	Arctic Coastal Domestic	2007-03-26	10253
Arctic	Arctic Coastal Domestic	2008-01-04	10253
Arctic	Arctic Coastal Domestic	2008-03-07	10253
Arctic	Arctic Coastal Domestic	2008-06-17	10253
Arctic	Arctic Coastal Domestic	2008-07-22	10253
Arctic	Arctic Coastal Domestic	2008-08-11	10253
Arctic	Arctic Coastal Domestic	2008-09-15	10253
Arctic	Arctic Coastal Domestic	2008-10-11	10253
Arctic	Arctic Coastal Domestic	2008-12-19	10253
Arctic	Arctic Coastal Domestic	2005-08-11	2450
Arctic	Arctic Coastal Domestic	2006-09-11	2450
Arctic	Arctic Coastal Domestic	2008-08-02	2450
Arctic	Arctic Coastal Domestic	2005-10-07	11397
Arctic	Arctic Coastal Domestic	2005-07-30	2760
Arctic	Arctic Coastal Domestic	2005-09-06	2760
Arctic	Arctic Coastal Domestic	2006-08-23	2760
Arctic	Arctic Coastal Domestic	2005-08-10	917
Arctic	Arctic Coastal Domestic	2005-08-18	917
Arctic	Arctic Coastal Domestic	2006-08-04	917
Arctic	Arctic Coastal Domestic	2006-08-11	917
Arctic	Arctic Coastal Domestic	2006-08-23	917
Arctic	Arctic Coastal Domestic	2006-08-27	917
Arctic	Arctic Coastal Domestic	2006-09-13	917
Arctic	Arctic Coastal Domestic	2007-09-22	917
Arctic	Arctic Coastal Domestic	2008-10-01	917
Arctic	Arctic Coastal Domestic	2006-08-10	917
Arctic	Arctic Coastal Domestic	2005-09-18	4500
Arctic	Arctic Coastal Domestic	2006-08-21	5871
Arctic	Arctic Coastal Domestic	2006-09-20	5871
Arctic	Arctic Coastal Domestic	2007-09-19	3464
Arctic	Arctic Coastal Domestic	2008-07-26	5871
Arctic	Arctic Coastal Domestic	2007-08-13	9297
Arctic	Arctic Coastal Domestic	2008-04-18	5712
Arctic	Arctic International Transoceanic	2008-09-14	11394
Arctic	Arctic International Transoceanic	2007-09-19	9347
Arctic	Arctic International Transoceanic	2008-10-04	11571
Arctic	Arctic International Transoceanic	2005-07-22	3971
Arctic	Arctic International Transoceanic	2005-07-30	3971
Arctic	Arctic International Transoceanic	2005-08-03	3971
Arctic	Arctic International Transoceanic	2005-09-03	3971
Arctic	Arctic International Transoceanic	2005-09-11	3971
Arctic	Arctic International Transoceanic	2005-09-13	3971
Arctic	Arctic International Transoceanic	2005-10-18	3971
Arctic	Arctic International Transoceanic	2005-10-24	3971
Arctic	Arctic International Transoceanic	2006-07-31	3971
Arctic	Arctic International Transoceanic	2006-11-01	3971
Arctic	Arctic International Transoceanic	2006-11-06	3971
Arctic	Arctic International Transoceanic	2007-10-31	1649
Arctic	Arctic International Transoceanic	2008-10-13	14341
Arctic	Arctic International Transoceanic	2008-08-28	5000
Arctic	Arctic International Transoceanic	2008-07-25	5000
Arctic	Arctic International Transoceanic	2008-08-20	5000
Arctic	Arctic International Transoceanic	2008-09-10	5000
Arctic	Arctic International Transoceanic	2006-10-11	17024
Arctic	Arctic International Transoceanic	2005-09-11	1514
Arctic	Arctic International Transoceanic	2006-07-29	1514
Arctic	Arctic International Transoceanic	2007-07-10	1514
Arctic	Arctic International Transoceanic	2007-09-29	1514
Arctic	Arctic International Transoceanic	2007-10-12	1514
Arctic	Arctic International Transoceanic	2008-10-26	1152
Arctic	Arctic International Transoceanic	2006-08-31	7680
Arctic	Arctic International Transoceanic	2006-08-20	17114
Arctic	Arctic International Transoceanic	2005-10-22	917
Arctic	Arctic International Transoceanic	2006-10-15	10051
Arctic	Arctic International Transoceanic	2007-09-21	11397
Arctic	Arctic International Transoceanic	2007-10-02	10700
Arctic	Arctic International Transoceanic	2007-10-17	12808
Arctic	Arctic International Transoceanic	2005-10-02	11397
Arctic	Arctic International Transoceanic	2008-07-11	2760
Arctic	Arctic International Transoceanic	2006-09-17	11397
Arctic	Arctic International Transoceanic	2008-08-21	7855
Arctic	Arctic International Transoceanic	2006-08-14	11770
Arctic	Arctic International Transoceanic	2005-10-14	9885
Arctic	Arctic International Transoceanic	2008-08-09	3384
Arctic	Arctic International Transoceanic	2008-08-18	3384
Arctic	Arctic International Transoceanic	2005-09-27	5652
Arctic	Arctic International Transoceanic	2005-09-27	7220
Arctic	Arctic International Transoceanic	2005-09-15	9309
Arctic	Arctic International Transoceanic	2007-08-18	16074
Arctic	Arctic International Transoceanic	2007-08-11	11397
Arctic	Arctic International Transoceanic	2007-11-12	14946
Arctic	Arctic International Transoceanic	2008-08-26	27836
Arctic	Arctic International Transoceanic	2007-09-04	2696
Arctic	Arctic International Transoceanic	2007-09-04	5615
Arctic	Arctic International Transoceanic	2007-09-04	1348
Arctic	Arctic International Transoceanic	2007-08-27	10680
Arctic	Arctic International Transoceanic	2005-09-20	2538
Arctic	Arctic International Transoceanic	2007-10-05	16997
Arctic	Arctic International Transoceanic	2008-09-22	11866
Arctic	Arctic International Transoceanic	2007-08-14	7455
Arctic	Arctic International Transoceanic	2005-09-18	10489
Arctic	Arctic International Transoceanic	2006-09-14	20412
Arctic	Arctic International Transoceanic	2005-08-11	2779
Arctic	Arctic International Transoceanic	2007-10-11	6818
Arctic	Arctic International Transoceanic	2007-10-11	9629
Arctic	Arctic International Transoceanic	2006-09-27	32781
Arctic	Arctic International Transoceanic	2006-10-15	8661
Arctic	Arctic International Transoceanic	2005-09-03	9188
Arctic	Arctic International Transoceanic	2005-09-11	6346
Arctic	Arctic International Transoceanic	2006-09-13	12132
Arctic	Arctic International Transoceanic	2006-07-15	3371
Arctic	Arctic International Transoceanic	2006-07-23	3371
Arctic	Arctic International Transoceanic	2006-08-07	3371
Arctic	Arctic International Transoceanic	2007-09-17	2492
Arctic	Arctic International Transoceanic	2007-10-29	2492
Arctic	Arctic International Transoceanic	2005-09-28	3411
Arctic	Arctic International Transoceanic	2005-09-28	958
Arctic	Arctic International Transoceanic	2005-09-28	4236
Arctic	Arctic International Transoceanic	2005-09-28	1278
Arctic	Arctic International Transoceanic	2007-09-25	14451
Arctic	Arctic International Transoceanic	2008-08-31	4099
Arctic	Arctic International Transoceanic	2005-10-06	5505
Arctic	Arctic International Transoceanic	2005-08-21	690
Arctic	Arctic International Transoceanic	2005-09-29	690
Arctic	Arctic International Transoceanic	2006-07-19	4745
Arctic	Arctic International Transoceanic	2007-07-22	4745
Arctic	Arctic International Transoceanic	2007-08-31	690
Arctic	Arctic International Transoceanic	2008-07-12	4745
Arctic	Arctic International Transoceanic	2006-10-18	11653
Arctic	Arctic International Transoceanic	2008-08-13	11624
Arctic	Arctic International Transoceanic	2006-09-04	4755
Arctic	Arctic International Transoceanic	2006-09-04	6852
Arctic	Arctic International Transoceanic	2006-09-04	931
Arctic	Arctic International Transoceanic	2007-07-21	12526
Arctic	Arctic International Transoceanic	2007-08-14	11836
Arctic	Arctic International Transoceanic	2008-09-19	12807
Arctic	Arctic International Transoceanic	2008-09-04	5357
Arctic	Arctic International Transoceanic	2008-09-08	10170
Arctic	Arctic International Transoceanic	2006-10-10	2760
Arctic	Arctic International Transoceanic	2007-11-11	3653
Arctic	Arctic International Transoceanic	2007-08-22	10208
Arctic	Arctic International Transoceanic	2008-08-21	8399
Arctic	Arctic International Transoceanic	2007-08-12	7674
Arctic	Arctic International Transoceanic	2008-10-05	8600
Arctic	Arctic International Transoceanic	2005-10-18	22210
Arctic	Arctic International Transoceanic	2006-07-15	1711
Arctic	Arctic International Transoceanic	2006-08-31	1711
Arctic	Arctic International Transoceanic	2008-09-30	372
Arctic	Arctic International Transoceanic	2007-08-25	10457
Arctic	Arctic International Transoceanic	2005-09-21	17656
East Coast	Atlantic International Coastal U.S.	2006-12-09	9877
East Coast	Atlantic International Coastal U.S.	2006-12-10	9877
East Coast	Atlantic International Coastal U.S.	2006-06-03 10:30:00	28241
East Coast	Atlantic International Coastal U.S.	2006-06-03 10:30:00	13789
East Coast	Atlantic International Coastal U.S.	2006-06-13 16:05:00	41946
East Coast	Atlantic International Coastal U.S.	2006-06-23 17:55:00	41946
East Coast	Atlantic International Coastal U.S.	2006-07-06 01:19:00	41946
East Coast	Atlantic International Coastal U.S.	2006-07-15 18:18:00	41946
East Coast	Atlantic International Coastal U.S.	2006-07-26 14:55:00	41946
East Coast	Atlantic International Coastal U.S.	2006-08-06 22:21:00	41946
East Coast	Atlantic International Coastal U.S.	2006-08-15 16:39:00	39863
East Coast	Atlantic International Coastal U.S.	2006-08-24	39863
East Coast	Atlantic International Coastal U.S.	2006-09-06 17:53:00	41932
East Coast	Atlantic International Coastal U.S.	2006-09-18 02:07:00	41932
East Coast	Atlantic International Coastal U.S.	2006-10-01 11:38:00	41932
East Coast	Atlantic International Coastal U.S.	2006-10-10 23:44:00	41932
East Coast	Atlantic International Coastal U.S.	2006-10-21 00:16:00	41932
East Coast	Atlantic International Coastal U.S.	2006-10-29 06:43:00	41932
East Coast	Atlantic International Coastal U.S.	2006-11-07 04:26:00	41932
East Coast	Atlantic International Coastal U.S.	2006-11-10 02:35:00	41932
East Coast	Atlantic International Coastal U.S.	2006-11-20 00:15:00	41932
East Coast	Atlantic International Coastal U.S.	2006-12-13 23:21:00	41457
East Coast	Atlantic International Coastal U.S.	2006-12-23 23:57:00	42983
East Coast	Atlantic International Coastal U.S.	2006-11-14	826
East Coast	Atlantic International Coastal U.S.	2006-11-14	13396
East Coast	Atlantic International Coastal U.S.	2006-05-16 20:27:00	5892
East Coast	Atlantic International Coastal U.S.	2006-02-07 08:29:00	49093
East Coast	Atlantic International Coastal U.S.	2006-07-30 10:40:00	48446
East Coast	Atlantic International Coastal U.S.	2006-11-21 08:32:00	48777
East Coast	Atlantic International Coastal U.S.	2006-01-05 13:04:00	57109
East Coast	Atlantic International Coastal U.S.	2006-01-16 20:31:00	40462
East Coast	Atlantic International Coastal U.S.	2006-01-24 21:08:00	40517
East Coast	Atlantic International Coastal U.S.	2006-02-02 16:49:00	42159
East Coast	Atlantic International Coastal U.S.	2006-02-12 06:12:00	42159
East Coast	Atlantic International Coastal U.S.	2006-02-24	42159
East Coast	Atlantic International Coastal U.S.	2006-07-27 17:06:00	41491
East Coast	Atlantic International Coastal U.S.	2006-08-18 09:38:00	41937
East Coast	Atlantic International Coastal U.S.	2006-08-29 02:20:00	42159
East Coast	Atlantic International Coastal U.S.	2006-09-15 18:15:00	42768
East Coast	Atlantic International Coastal U.S.	2006-09-23 21:49:00	41930
East Coast	Atlantic International Coastal U.S.	2006-10-07 06:02:00	42291
East Coast	Atlantic International Coastal U.S.	2006-10-21 10:56:00	43018
East Coast	Atlantic International Coastal U.S.	2006-11-01 12:54:00	42818
East Coast	Atlantic International Coastal U.S.	2006-11-11 01:05:00	43155
East Coast	Atlantic International Coastal U.S.	2006-11-19 21:14:00	42138
East Coast	Atlantic International Coastal U.S.	2006-11-28 03:53:00	41929
East Coast	Atlantic International Coastal U.S.	2006-12-07 15:05:00	42278
East Coast	Atlantic International Coastal U.S.	2006-12-15 08:50:00	42159
East Coast	Atlantic International Coastal U.S.	2006-05-29 00:40:00	14225
East Coast	Atlantic International Coastal U.S.	2006-08-25 03:32:00	4815
East Coast	Atlantic International Coastal U.S.	2006-08-25 03:32:00	2039
East Coast	Atlantic International Coastal U.S.	2006-08-25 03:32:00	2024
East Coast	Atlantic International Coastal U.S.	2006-08-25 03:32:00	5347
East Coast	Atlantic International Coastal U.S.	2006-04-03 19:44:00	973
East Coast	Atlantic International Coastal U.S.	2006-01-10 00:48:00	13845
East Coast	Atlantic International Coastal U.S.	2006-01-30 04:52:00	13845
East Coast	Atlantic International Coastal U.S.	2006-03-19 19:04:00	13169
East Coast	Atlantic International Coastal U.S.	2006-05-07 00:28:00	13845
East Coast	Atlantic International Coastal U.S.	2006-05-25 10:21:00	13845
East Coast	Atlantic International Coastal U.S.	2006-06-08 09:03:00	13845
East Coast	Atlantic International Coastal U.S.	2006-06-23 13:59:00	13862
East Coast	Atlantic International Coastal U.S.	2006-07-01 17:03:00	13783
East Coast	Atlantic International Coastal U.S.	2006-07-16 09:05:00	13632
East Coast	Atlantic International Coastal U.S.	2006-08-03 08:00:00	14212
East Coast	Atlantic International Coastal U.S.	2006-08-18 21:39:00	13845
East Coast	Atlantic International Coastal U.S.	2006-08-26 07:24:00	13845
East Coast	Atlantic International Coastal U.S.	2006-10-13 11:40:00	13845
East Coast	Atlantic International Coastal U.S.	2006-11-17 21:14:00	13845
East Coast	Atlantic International Coastal U.S.	2006-12-02 17:27:00	14111
East Coast	Atlantic International Coastal U.S.	2006-07-06	269
East Coast	Atlantic International Coastal U.S.	2006-10-31 10:38:00	269
East Coast	Atlantic International Coastal U.S.	2006-01-03 17:35:00	1417
East Coast	Atlantic International Coastal U.S.	2006-01-20 14:25:00	1417
East Coast	Atlantic International Coastal U.S.	2006-02-13	1417
East Coast	Atlantic International Coastal U.S.	2006-06-23 19:02:00	4627
East Coast	Atlantic International Coastal U.S.	2006-10-23 09:36:00	11402
East Coast	Atlantic International Coastal U.S.	2006-06-04 12:25:00	30168
East Coast	Atlantic International Coastal U.S.	2006-07-09 10:54:00	30168
East Coast	Atlantic International Coastal U.S.	2006-07-20 15:43:00	31002
East Coast	Atlantic International Coastal U.S.	2006-10-18 19:13:00	30168
East Coast	Atlantic International Coastal U.S.	2006-11-09 15:27:00	30168
East Coast	Atlantic International Coastal U.S.	2006-11-20 14:05:00	29334
East Coast	Atlantic International Coastal U.S.	2006-12-19 07:47:00	30168
East Coast	Atlantic International Coastal U.S.	2006-06-07 00:36:00	8396
East Coast	Atlantic International Coastal U.S.	2006-01-22 01:17:00	6911
East Coast	Atlantic International Coastal U.S.	2006-08-12 01:20:00	81
East Coast	Atlantic International Coastal U.S.	2006-08-12 01:20:00	5945
East Coast	Atlantic International Coastal U.S.	2006-06-16 22:43:00	21513
East Coast	Atlantic International Coastal U.S.	2006-06-10 12:33:00	5037
East Coast	Atlantic International Coastal U.S.	2006-06-14 02:44:00	15374
East Coast	Atlantic International Coastal U.S.	2006-04-18 15:29:00	3900
East Coast	Atlantic International Coastal U.S.	2006-07-22 15:56:00	1575
East Coast	Atlantic International Coastal U.S.	2006-12-27 20:49:00	4824
East Coast	Atlantic International Coastal U.S.	2006-12-27 20:49:00	12346
East Coast	Atlantic International Coastal U.S.	2006-06-25 06:20:00	18811
East Coast	Atlantic International Coastal U.S.	2006-04-07 23:10:00	15435
East Coast	Atlantic International Coastal U.S.	2006-06-04 16:56:00	15435
East Coast	Atlantic International Coastal U.S.	2006-04-13 03:51:00	602
East Coast	Atlantic International Coastal U.S.	2006-05-10 23:08:00	1670
East Coast	Atlantic International Coastal U.S.	2006-12-27 17:55:00	1670
East Coast	Atlantic International Coastal U.S.	2006-08-20 21:21:00	22236
East Coast	Atlantic International Coastal U.S.	2006-05-11 20:54:00	9820
East Coast	Atlantic International Coastal U.S.	2006-11-09 12:57:00	11984
East Coast	Atlantic International Coastal U.S.	2006-09-22 11:12:00	7303
East Coast	Atlantic International Coastal U.S.	2006-03-12 02:02:00	2006
East Coast	Atlantic International Coastal U.S.	2006-01-01 04:24:00	40566
East Coast	Atlantic International Coastal U.S.	2006-01-11 05:39:00	40566
East Coast	Atlantic International Coastal U.S.	2006-01-21 01:31:00	40566
East Coast	Atlantic International Coastal U.S.	2006-02-03 15:20:00	40566
East Coast	Atlantic International Coastal U.S.	2006-02-12 03:25:00	40566
East Coast	Atlantic International Coastal U.S.	2006-02-26 18:59:00	40566
East Coast	Atlantic International Coastal U.S.	2006-03-06 22:54:00	40566
East Coast	Atlantic International Coastal U.S.	2006-03-30 03:57:00	40556
East Coast	Atlantic International Coastal U.S.	2006-04-10 23:18:00	40566
East Coast	Atlantic International Coastal U.S.	2006-04-23 20:09:00	40566
East Coast	Atlantic International Coastal U.S.	2006-05-02 08:40:00	40566
East Coast	Atlantic International Coastal U.S.	2006-05-12 10:25:00	40566
East Coast	Atlantic International Coastal U.S.	2006-05-23 20:38:00	48063
East Coast	Atlantic International Coastal U.S.	2006-06-02 13:46:00	40566
East Coast	Atlantic International Coastal U.S.	2006-06-11 03:16:00	40566
East Coast	Atlantic International Coastal U.S.	2006-06-19 19:04:00	40566
East Coast	Atlantic International Coastal U.S.	2006-07-02 21:15:00	40566
East Coast	Atlantic International Coastal U.S.	2006-07-11 00:47:00	40556
East Coast	Atlantic International Coastal U.S.	2006-07-19 20:06:00	39293
East Coast	Atlantic International Coastal U.S.	2006-08-04 13:16:00	38855
East Coast	Atlantic International Coastal U.S.	2006-08-14 05:02:00	38519
East Coast	Atlantic International Coastal U.S.	2006-08-21 14:03:00	39170
East Coast	Atlantic International Coastal U.S.	2006-09-01 11:38:00	39468
East Coast	Atlantic International Coastal U.S.	2006-09-11 17:03:00	39701
East Coast	Atlantic International Coastal U.S.	2006-09-20 09:07:00	40556
East Coast	Atlantic International Coastal U.S.	2006-10-01 13:57:00	39468
East Coast	Atlantic International Coastal U.S.	2006-10-11 09:22:00	39462
East Coast	Atlantic International Coastal U.S.	2006-10-24 18:33:00	39701
East Coast	Atlantic International Coastal U.S.	2006-11-05 17:57:00	39701
East Coast	Atlantic International Coastal U.S.	2006-11-16 04:58:00	39701
East Coast	Atlantic International Coastal U.S.	2006-01-06 14:39:00	39381
East Coast	Atlantic International Coastal U.S.	2006-01-15 00:30:00	39645
East Coast	Atlantic International Coastal U.S.	2006-01-31 05:42:00	38893
East Coast	Atlantic International Coastal U.S.	2006-02-09 00:24:00	40055
East Coast	Atlantic International Coastal U.S.	2006-02-20 09:39:00	39655
East Coast	Atlantic International Coastal U.S.	2006-03-02 21:36:00	40210
East Coast	Atlantic International Coastal U.S.	2006-03-18 03:22:00	39624
East Coast	Atlantic International Coastal U.S.	2006-03-29 00:14:00	39933
East Coast	Atlantic International Coastal U.S.	2006-04-07 02:59:00	38483
East Coast	Atlantic International Coastal U.S.	2006-04-20 00:22:00	32440
East Coast	Atlantic International Coastal U.S.	2006-04-28 08:42:00	40348
East Coast	Atlantic International Coastal U.S.	2006-05-09 03:56:00	40104
East Coast	Atlantic International Coastal U.S.	2006-05-19 17:58:00	39992
East Coast	Atlantic International Coastal U.S.	2006-05-30 20:52:00	38229
East Coast	Atlantic International Coastal U.S.	2006-06-08 00:52:00	38667
East Coast	Atlantic International Coastal U.S.	2006-06-19 08:16:00	38667
East Coast	Atlantic International Coastal U.S.	2006-06-27 10:58:00	38893
East Coast	Atlantic International Coastal U.S.	2006-07-09 21:02:00	39099
East Coast	Atlantic International Coastal U.S.	2006-07-18 06:27:00	39180
East Coast	Atlantic International Coastal U.S.	2006-07-27 04:46:00	38631
East Coast	Atlantic International Coastal U.S.	2006-08-11 06:40:00	39133
East Coast	Atlantic International Coastal U.S.	2006-08-20 03:21:00	38646
East Coast	Atlantic International Coastal U.S.	2006-08-30 04:01:00	38646
East Coast	Atlantic International Coastal U.S.	2006-09-06 23:53:00	38646
East Coast	Atlantic International Coastal U.S.	2006-09-15 20:31:00	38646
East Coast	Atlantic International Coastal U.S.	2006-09-26 13:52:00	77292
East Coast	Atlantic International Coastal U.S.	2006-10-04 09:59:00	38646
East Coast	Atlantic International Coastal U.S.	2006-11-01 16:19:00	38646
East Coast	Atlantic International Coastal U.S.	2006-11-11 21:00:00	38646
East Coast	Atlantic International Coastal U.S.	2006-11-20 20:14:00	39503
East Coast	Atlantic International Coastal U.S.	2006-11-30 10:26:00	38646
East Coast	Atlantic International Coastal U.S.	2006-12-09 11:29:00	38646
East Coast	Atlantic International Coastal U.S.	2006-12-18 10:35:00	38893
East Coast	Atlantic International Coastal U.S.	2006-12-28 19:07:00	38893
East Coast	Atlantic International Coastal U.S.	2006-01-02 21:01:00	39851
East Coast	Atlantic International Coastal U.S.	2006-01-12 09:18:00	39851
East Coast	Atlantic International Coastal U.S.	2006-01-24 02:58:00	39851
East Coast	Atlantic International Coastal U.S.	2006-02-07 14:35:00	39851
East Coast	Atlantic International Coastal U.S.	2006-03-11 03:32:00	39824
East Coast	Atlantic International Coastal U.S.	2006-03-21 10:06:00	39851
East Coast	Atlantic International Coastal U.S.	2006-03-30 05:58:00	39851
East Coast	Atlantic International Coastal U.S.	2006-04-30 13:17:00	39851
East Coast	Atlantic International Coastal U.S.	2006-05-15 01:57:00	39851
East Coast	Atlantic International Coastal U.S.	2006-05-25 22:40:00	40293
East Coast	Atlantic International Coastal U.S.	2006-06-07 01:48:00	39722
East Coast	Atlantic International Coastal U.S.	2006-06-16 11:48:00	39192
East Coast	Atlantic International Coastal U.S.	2006-06-28 02:33:00	39279
East Coast	Atlantic International Coastal U.S.	2006-07-06 23:40:00	39824
East Coast	Atlantic International Coastal U.S.	2006-07-15 05:09:00	39824
East Coast	Atlantic International Coastal U.S.	2006-09-15 00:08:00	39824
East Coast	Atlantic International Coastal U.S.	2006-09-27 06:58:00	39824
East Coast	Atlantic International Coastal U.S.	2006-10-05 20:27:00	39824
East Coast	Atlantic International Coastal U.S.	2006-10-15 05:33:00	39824
East Coast	Atlantic International Coastal U.S.	2006-10-23 03:31:00	39824
East Coast	Atlantic International Coastal U.S.	2006-10-31 04:38:00	39824
East Coast	Atlantic International Coastal U.S.	2006-11-13 03:52:00	39824
East Coast	Atlantic International Coastal U.S.	2006-11-22 03:57:00	39824
East Coast	Atlantic International Coastal U.S.	2006-12-02 20:58:00	39824
East Coast	Atlantic International Coastal U.S.	2006-12-11 18:55:00	39824
East Coast	Atlantic International Coastal U.S.	2006-12-26 08:34:00	39824
East Coast	Atlantic International Coastal U.S.	2006-09-03	5620
East Coast	Atlantic International Coastal U.S.	2006-11-07	12957
East Coast	Atlantic International Coastal U.S.	2006-08-31	308
East Coast	Atlantic International Coastal U.S.	2006-01-23	7532
East Coast	Atlantic International Coastal U.S.	2006-04-02 09:53:00	10362
East Coast	Atlantic International Coastal U.S.	2006-07-02 00:54:00	10362
East Coast	Atlantic International Coastal U.S.	2006-03-29 18:47:00	1231
East Coast	Atlantic International Coastal U.S.	2006-03-29 18:47:00	1022
East Coast	Atlantic International Coastal U.S.	2006-05-25 11:34:00	2084
East Coast	Atlantic International Coastal U.S.	2006-01-04 17:31:00	1021
East Coast	Atlantic International Coastal U.S.	2006-01-04 17:31:00	1227
East Coast	Atlantic International Coastal U.S.	2006-08-29 15:40:00	1592
East Coast	Atlantic International Coastal U.S.	2006-12-22 02:02:00	2250
East Coast	Atlantic International Coastal U.S.	2006-07-25 20:27:00	13826
East Coast	Atlantic International Coastal U.S.	2006-03-06 15:08:00	17729
East Coast	Atlantic International Coastal U.S.	2006-08-19 19:00:00	18509
East Coast	Atlantic International Coastal U.S.	2006-08-17 20:15:00	16843
East Coast	Atlantic International Coastal U.S.	2006-01-10 02:30:00	35781
East Coast	Atlantic International Coastal U.S.	2006-12-12 15:10:00	33499
East Coast	Atlantic International Coastal U.S.	2006-12-30	33463
East Coast	Atlantic International Coastal U.S.	2006-01-27 12:55:00	5249
East Coast	Atlantic International Coastal U.S.	2006-10-17 15:41:00	13957
East Coast	Atlantic International Coastal U.S.	2006-09-10	1130
East Coast	Atlantic International Coastal U.S.	2006-05-05 13:58:00	51422
East Coast	Atlantic International Coastal U.S.	2006-05-24 11:48:00	23885
East Coast	Atlantic International Coastal U.S.	2006-02-26 21:35:00	35224
East Coast	Atlantic International Coastal U.S.	2006-01-10	38875
East Coast	Atlantic International Coastal U.S.	2006-01-19 19:55:00	6128.1
East Coast	Atlantic International Coastal U.S.	2006-09-15 10:38:00	12529
East Coast	Atlantic International Coastal U.S.	2006-10-04 01:15:00	41080
East Coast	Atlantic International Coastal U.S.	2006-02-04 10:52:00	11920
East Coast	Atlantic International Coastal U.S.	2006-02-23 01:30:00	30441
East Coast	Atlantic International Coastal U.S.	2006-05-11 08:17:00	11920
East Coast	Atlantic International Coastal U.S.	2006-05-23 23:33:00	13555
East Coast	Atlantic International Coastal U.S.	2006-04-25 15:12:00	12224
East Coast	Atlantic International Coastal U.S.	2006-04-28 23:10:00	9752
East Coast	Atlantic International Coastal U.S.	2006-06-02 17:40:00	11784
East Coast	Atlantic International Coastal U.S.	2006-06-02 17:40:00	1380
East Coast	Atlantic International Coastal U.S.	2006-02-25 05:16:00	20584
East Coast	Atlantic International Coastal U.S.	2006-03-04 19:20:00	7412
East Coast	Atlantic International Coastal U.S.	2006-08-05	1138
East Coast	Atlantic International Coastal U.S.	2006-02-16 06:08:00	1610
East Coast	Atlantic International Coastal U.S.	2006-03-25 18:52:00	4745
East Coast	Atlantic International Coastal U.S.	2006-05-27 09:22:00	4745
East Coast	Atlantic International Coastal U.S.	2006-12-12 13:50:00	4745
East Coast	Atlantic International Coastal U.S.	2006-10-16 23:26:00	3216
East Coast	Atlantic International Coastal U.S.	2006-10-16 23:26:00	4990
East Coast	Atlantic International Coastal U.S.	2006-10-16 23:26:00	5611
East Coast	Atlantic International Coastal U.S.	2006-11-09 00:07:00	13957
East Coast	Atlantic International Coastal U.S.	2006-03-05 14:55:00	3493
East Coast	Atlantic International Coastal U.S.	2006-05-08 02:34:00	3493
East Coast	Atlantic International Coastal U.S.	2006-05-08 02:34:00	3493
East Coast	Atlantic International Coastal U.S.	2006-08-29 13:10:00	3621
East Coast	Atlantic International Coastal U.S.	2006-10-30 21:41:00	3365
East Coast	Atlantic International Coastal U.S.	2006-07-20 17:19:00	19110
East Coast	Atlantic International Coastal U.S.	2006-01-15 17:34:00	1368
East Coast	Atlantic International Coastal U.S.	2006-05-06 14:12:00	237
East Coast	Atlantic International Coastal U.S.	2006-05-06 14:12:00	2260
East Coast	Atlantic International Coastal U.S.	2006-11-14 22:25:00	1932.5
East Coast	Atlantic International Coastal U.S.	2006-02-08 12:35:00	1006
East Coast	Atlantic International Coastal U.S.	2006-02-08 12:35:00	1579
East Coast	Atlantic International Coastal U.S.	2006-04-09 13:18:00	2594
East Coast	Atlantic International Coastal U.S.	2006-10-04 21:18:00	2589.5
East Coast	Atlantic International Coastal U.S.	2006-08-17 12:34:00	2680
East Coast	Atlantic International Coastal U.S.	2006-12-28	2680
East Coast	Atlantic International Coastal U.S.	2006-11-19 18:49:00	9605
East Coast	Atlantic International Coastal U.S.	2006-11-19 18:49:00	11049
East Coast	Atlantic International Coastal U.S.	2006-02-21 08:19:00	3851
East Coast	Atlantic International Coastal U.S.	2006-09-30 23:39:00	3851
East Coast	Atlantic International Coastal U.S.	2006-10-17	45219
East Coast	Atlantic International Coastal U.S.	2006-12-26 21:12:00	17078
East Coast	Atlantic International Coastal U.S.	2006-12-05 09:07:00	20335
East Coast	Atlantic International Coastal U.S.	2006-07-08 12:53:00	876
East Coast	Atlantic International Coastal U.S.	2006-10-16 11:26:00	10190
East Coast	Atlantic International Coastal U.S.	2006-07-30 21:41:00	1760
East Coast	Atlantic International Coastal U.S.	2006-07-29 03:00:00	21683
East Coast	Atlantic International Coastal U.S.	2006-10-28 04:17:00	5704
East Coast	Atlantic International Coastal U.S.	2006-10-28 04:17:00	5623
East Coast	Atlantic International Coastal U.S.	2006-10-28 04:17:00	2136
East Coast	Atlantic International Coastal U.S.	2006-07-11 17:17:00	3540
East Coast	Atlantic International Coastal U.S.	2006-07-25 23:19:00	13980
East Coast	Atlantic International Coastal U.S.	2006-05-17 07:19:00	16216
East Coast	Atlantic International Coastal U.S.	2006-04-13 07:57:00	19343
East Coast	Atlantic International Coastal U.S.	2006-09-11 01:37:00	19343
East Coast	Atlantic International Coastal U.S.	2006-12-10 20:23:00	10289
East Coast	Atlantic International Coastal U.S.	2006-03-23	7111
East Coast	Atlantic International Coastal U.S.	2006-03-08 05:00:00	14840
East Coast	Atlantic International Coastal U.S.	2006-05-14 18:17:00	883
East Coast	Atlantic International Coastal U.S.	2006-06-02 06:58:00	2308
East Coast	Atlantic International Coastal U.S.	2006-06-02 06:58:00	924
East Coast	Atlantic International Coastal U.S.	2006-06-04	822
East Coast	Atlantic International Coastal U.S.	2006-06-20 09:35:00	924
East Coast	Atlantic International Coastal U.S.	2006-09-01 21:51:00	924
East Coast	Atlantic International Coastal U.S.	2006-09-06 00:15:00	1203
East Coast	Atlantic International Coastal U.S.	2006-10-16 17:56:00	25972
East Coast	Atlantic International Coastal U.S.	2006-08-20 02:11:00	8661
East Coast	Atlantic International Coastal U.S.	2006-09-20 18:15:00	13350
East Coast	Atlantic International Coastal U.S.	2006-12-26	5996
East Coast	Atlantic International Coastal U.S.	2006-12-26	2071
East Coast	Atlantic International Coastal U.S.	2006-01-20 21:05:00	12692
East Coast	Atlantic International Coastal U.S.	2006-02-05 19:25:00	34781
East Coast	Atlantic International Coastal U.S.	2006-08-08 11:25:00	6299
East Coast	Atlantic International Coastal U.S.	2006-07-18 17:29:00	16273
East Coast	Atlantic International Coastal U.S.	2006-08-08 10:57:00	1050
East Coast	Atlantic International Coastal U.S.	2006-08-08	13619
East Coast	Atlantic International Coastal U.S.	2006-05-19 06:05:00	21156
East Coast	Atlantic International Coastal U.S.	2006-05-19 06:05:00	15897
East Coast	Atlantic International Coastal U.S.	2006-10-08 20:56:00	19281
East Coast	Atlantic International Coastal U.S.	2006-10-24 05:18:00	3147
East Coast	Atlantic International Coastal U.S.	2006-02-22	14960
East Coast	Atlantic International Coastal U.S.	2006-10-05 18:26:00	52025
East Coast	Atlantic International Coastal U.S.	2006-02-14 04:23:00	4543
East Coast	Atlantic International Coastal U.S.	2006-12-08	4543
East Coast	Atlantic International Coastal U.S.	2006-12-27 15:47:00	47254
East Coast	Atlantic International Coastal U.S.	2006-03-27 14:02:00	3480
East Coast	Atlantic International Coastal U.S.	2006-05-26	2104
East Coast	Atlantic International Coastal U.S.	2006-05-26	1376
East Coast	Atlantic International Coastal U.S.	2006-07-29 12:55:00	3480
East Coast	Atlantic International Coastal U.S.	2006-05-01 19:02:00	1430
East Coast	Atlantic International Coastal U.S.	2006-03-21 20:20:00	5383
East Coast	Atlantic International Coastal U.S.	2006-07-09 18:45:00	5383
East Coast	Atlantic International Coastal U.S.	2006-04-05	1336
East Coast	Atlantic International Coastal U.S.	2006-03-04 06:00:00	5129
East Coast	Atlantic International Coastal U.S.	2006-09-30 17:13:00	657
East Coast	Atlantic International Coastal U.S.	2006-03-03 12:37:00	4894
East Coast	Atlantic International Coastal U.S.	2006-11-23 18:22:00	4516
East Coast	Atlantic International Coastal U.S.	2006-06-22 02:48:00	13190
East Coast	Atlantic International Coastal U.S.	2006-07-19 15:29:00	20351
East Coast	Atlantic International Coastal U.S.	2006-02-21 01:43:00	2960
East Coast	Atlantic International Coastal U.S.	2006-10-09 12:46:00	16647
East Coast	Atlantic International Coastal U.S.	2006-11-29 13:18:00	27566
East Coast	Atlantic International Coastal U.S.	2006-08-16 21:57:00	165
East Coast	Atlantic International Coastal U.S.	2006-08-16 21:57:00	165
East Coast	Atlantic International Coastal U.S.	2006-03-01 17:51:00	12591
East Coast	Atlantic International Coastal U.S.	2006-04-01 14:46:00	12730
East Coast	Atlantic International Coastal U.S.	2006-07-13 16:41:00	8573
East Coast	Atlantic International Coastal U.S.	2006-05-04 13:30:00	1753
East Coast	Atlantic International Coastal U.S.	2006-05-04 13:30:00	491
East Coast	Atlantic International Coastal U.S.	2006-05-04 13:30:00	9619
East Coast	Atlantic International Coastal U.S.	2006-12-15 06:53:00	39106
East Coast	Atlantic International Coastal U.S.	2006-12-30 17:30:00	41102
East Coast	Atlantic International Coastal U.S.	2006-07-27 01:30:00	3958
East Coast	Atlantic International Coastal U.S.	2006-01-17 08:28:00	8593.8
East Coast	Atlantic International Coastal U.S.	2006-05-05 12:33:00	15396
East Coast	Atlantic International Coastal U.S.	2006-02-28	1592
East Coast	Atlantic International Coastal U.S.	2006-03-01	1032
East Coast	Atlantic International Coastal U.S.	2006-03-04	107
East Coast	Atlantic International Coastal U.S.	2006-05-02	47
East Coast	Atlantic International Exempt	2006-01-05 18:56:00	16124
East Coast	Atlantic International Exempt	2006-01-15 05:04:00	9555.5
East Coast	Atlantic International Exempt	2006-01-20 10:13:00	15405
East Coast	Atlantic International Exempt	2006-01-26 01:50:00	14748
East Coast	Atlantic International Exempt	2006-02-08 00:43:00	9555.5
East Coast	Atlantic International Exempt	2006-02-11 15:43:00	15219
East Coast	Atlantic International Exempt	2006-02-19 07:09:00	15432
East Coast	Atlantic International Exempt	2006-02-23 23:11:00	14722
East Coast	Atlantic International Exempt	2006-03-02 16:54:00	9555.5
East Coast	Atlantic International Exempt	2006-03-07 22:46:00	9555.5
East Coast	Atlantic International Exempt	2006-03-12 13:46:00	9555.5
East Coast	Atlantic International Exempt	2006-03-27 01:41:00	9555.5
East Coast	Atlantic International Exempt	2006-04-10 01:54:00	9555.5
East Coast	Atlantic International Exempt	2006-04-16 17:56:00	15460
East Coast	Atlantic International Exempt	2006-04-21 08:22:00	1478
East Coast	Atlantic International Exempt	2006-04-29 04:57:00	14299
East Coast	Atlantic International Exempt	2006-05-04 21:30:00	15060
East Coast	Atlantic International Exempt	2006-05-09 14:00:00	15023
East Coast	Atlantic International Exempt	2006-05-14 17:16:00	14951
East Coast	Atlantic International Exempt	2006-05-21 21:34:00	12689
East Coast	Atlantic International Exempt	2006-05-21 21:34:00	2209
East Coast	Atlantic International Exempt	2006-05-26 04:05:00	6166
East Coast	Atlantic International Exempt	2006-05-26 04:05:00	6991
East Coast	Atlantic International Exempt	2006-06-02 20:58:00	9080
East Coast	Atlantic International Exempt	2006-06-02 20:58:00	6241
East Coast	Atlantic International Exempt	2006-06-07 13:15:00	7569
East Coast	Atlantic International Exempt	2006-06-09	7569
East Coast	Atlantic International Exempt	2006-06-22 02:05:00	9555.5
East Coast	Atlantic International Exempt	2006-07-09 02:40:00	4854
East Coast	Atlantic International Exempt	2006-07-09 02:40:00	2990
East Coast	Atlantic International Exempt	2006-07-09 02:40:00	6880
East Coast	Atlantic International Exempt	2006-07-15 21:05:00	14561
East Coast	Atlantic International Exempt	2006-07-25 14:47:00	4421
East Coast	Atlantic International Exempt	2006-07-25 14:47:00	9117
East Coast	Atlantic International Exempt	2006-08-05 11:59:00	9555.5
East Coast	Atlantic International Exempt	2006-08-11 03:51:00	5283
East Coast	Atlantic International Exempt	2006-08-11 03:51:00	9290
East Coast	Atlantic International Exempt	2006-08-21 15:15:00	9555.5
East Coast	Atlantic International Exempt	2006-09-01 22:00:00	9555.5
East Coast	Atlantic International Exempt	2006-09-13 09:37:00	9555.5
East Coast	Atlantic International Exempt	2006-09-23 05:17:00	9555.5
East Coast	Atlantic International Exempt	2006-10-10 17:39:00	9555.5
East Coast	Atlantic International Exempt	2006-10-21 02:28:00	9555.5
East Coast	Atlantic International Exempt	2006-10-27 18:09:00	15513
East Coast	Atlantic International Exempt	2006-11-09 08:02:00	9555.5
East Coast	Atlantic International Exempt	2006-11-18 13:51:00	9555.5
East Coast	Atlantic International Exempt	2006-11-25 06:34:00	9821
East Coast	Atlantic International Exempt	2006-11-25 06:34:00	4483
East Coast	Atlantic International Exempt	2006-12-05 02:59:00	9555.5
East Coast	Atlantic International Exempt	2006-12-10 08:17:00	9555.5
East Coast	Atlantic International Exempt	2006-12-15 22:25:00	9555.5
East Coast	Atlantic International Exempt	2006-12-18 19:58:00	9555.5
East Coast	Atlantic International Exempt	2006-04-13 02:03:00	48699
East Coast	Atlantic International Exempt	2006-08-23 09:30:00	6900
East Coast	Atlantic International Exempt	2006-11-26 05:12:00	6900
East Coast	Atlantic International Exempt	2006-12-03 03:17:00	6900
East Coast	Atlantic International Exempt	2006-04-12 02:46:00	2339
East Coast	Atlantic International Exempt	2006-04-17 17:17:00	2339
East Coast	Atlantic International Exempt	2006-04-23 13:05:00	2339
East Coast	Atlantic International Exempt	2006-04-28 16:24:00	2339
East Coast	Atlantic International Exempt	2006-05-03 20:43:00	2339
East Coast	Atlantic International Exempt	2006-05-12 03:58:00	2339
East Coast	Atlantic International Exempt	2006-05-19 21:09:00	2339
East Coast	Atlantic International Exempt	2006-06-06 00:02:00	2339
East Coast	Atlantic International Exempt	2006-06-13 03:44:00	2339
East Coast	Atlantic International Exempt	2006-06-22 00:49:00	2339
East Coast	Atlantic International Exempt	2006-06-26 04:51:00	2339
East Coast	Atlantic International Exempt	2006-07-03 15:17:00	2339
East Coast	Atlantic International Exempt	2006-07-20 12:36:00	2339
East Coast	Atlantic International Exempt	2006-07-20 12:36:00	2339
East Coast	Atlantic International Exempt	2006-07-28 18:40:00	2339
East Coast	Atlantic International Exempt	2006-07-31 18:49:00	2339
East Coast	Atlantic International Exempt	2006-08-08 03:15:00	2339
East Coast	Atlantic International Exempt	2006-08-12 05:45:00	2339
East Coast	Atlantic International Exempt	2006-08-20 14:34:00	2339
East Coast	Atlantic International Exempt	2006-08-28 06:14:00	2339
East Coast	Atlantic International Exempt	2006-08-31 10:28:00	2339
East Coast	Atlantic International Exempt	2006-09-07 03:32:00	2339
East Coast	Atlantic International Exempt	2006-09-13 23:12:00	2339
East Coast	Atlantic International Exempt	2006-09-16 23:34:00	2339
East Coast	Atlantic International Exempt	2006-09-24 06:02:00	2339
East Coast	Atlantic International Exempt	2006-09-29 06:29:00	2339
East Coast	Atlantic International Exempt	2006-10-06 15:07:00	2339
East Coast	Atlantic International Exempt	2006-10-10 18:48:00	2339
East Coast	Atlantic International Exempt	2006-10-18 01:28:00	2339
East Coast	Atlantic International Exempt	2006-10-25 04:28:00	2339
East Coast	Atlantic International Exempt	2006-10-31 10:20:00	2339
East Coast	Atlantic International Exempt	2006-11-05 04:56:00	2339
East Coast	Atlantic International Exempt	2006-11-08 05:08:00	2339
East Coast	Atlantic International Exempt	2006-11-16 01:18:00	2339
East Coast	Atlantic International Exempt	2006-11-29 09:21:00	2339
East Coast	Atlantic International Exempt	2006-12-03 01:10:00	2339
East Coast	Atlantic International Exempt	2006-12-10 14:40:00	2339
East Coast	Atlantic International Exempt	2006-12-15 12:51:00	2339
East Coast	Atlantic International Exempt	2006-12-20	995
East Coast	Atlantic International Exempt	2006-12-20	1344
East Coast	Atlantic International Exempt	2006-12-26 09:15:00	2339
East Coast	Atlantic International Exempt	2006-12-29 23:32:00	2339
East Coast	Atlantic International Exempt	2006-01-20 09:27:00	20364
East Coast	Atlantic International Exempt	2006-02-02 19:34:00	20361.5
East Coast	Atlantic International Exempt	2006-02-02 19:34:00	20361.5
East Coast	Atlantic International Exempt	2006-02-02 19:34:00	20361.5
East Coast	Atlantic International Exempt	2006-02-09 01:30:00	20361.5
East Coast	Atlantic International Exempt	2006-02-09 01:30:00	20361.5
East Coast	Atlantic International Exempt	2006-02-26 03:06:00	20361.5
East Coast	Atlantic International Exempt	2006-02-26 03:06:00	20361.5
East Coast	Atlantic International Exempt	2006-02-26 03:06:00	20361.5
East Coast	Atlantic International Exempt	2006-03-16 06:25:00	20361.5
East Coast	Atlantic International Exempt	2006-04-24 03:02:00	20361.5
East Coast	Atlantic International Exempt	2006-04-24 03:02:00	20361.5
East Coast	Atlantic International Exempt	2006-11-10 20:24:00	20359
East Coast	Atlantic International Exempt	2006-10-07 01:30:00	43172
East Coast	Atlantic International Exempt	2006-11-09 20:54:00	43172
East Coast	Atlantic International Exempt	2006-11-22 00:10:00	43172
East Coast	Atlantic International Exempt	2006-07-24 16:58:00	51972
East Coast	Atlantic International Exempt	2006-01-12	10816
East Coast	Atlantic International Exempt	2006-01-16 16:07:00	15969
East Coast	Atlantic International Exempt	2006-01-22 22:25:00	15599
East Coast	Atlantic International Exempt	2006-01-30 03:52:00	13977
East Coast	Atlantic International Exempt	2006-02-05 10:09:00	14366
East Coast	Atlantic International Exempt	2006-02-11 03:37:00	14580
East Coast	Atlantic International Exempt	2006-02-16 04:58:00	5006
East Coast	Atlantic International Exempt	2006-02-16 04:58:00	10593
East Coast	Atlantic International Exempt	2006-02-20 21:37:00	15599
East Coast	Atlantic International Exempt	2006-02-28 04:34:00	15599
East Coast	Atlantic International Exempt	2006-03-05 21:59:00	15599
East Coast	Atlantic International Exempt	2006-03-17 18:23:00	15599
East Coast	Atlantic International Exempt	2006-03-22 20:36:00	16282
East Coast	Atlantic International Exempt	2006-03-29	16282
East Coast	Atlantic International Exempt	2006-04-01 23:55:00	16282
East Coast	Atlantic International Exempt	2006-04-07 12:18:00	16282
East Coast	Atlantic International Exempt	2006-04-13 15:18:00	16282
East Coast	Atlantic International Exempt	2006-04-19 07:25:00	1453
East Coast	Atlantic International Exempt	2006-04-19 07:25:00	9330
East Coast	Atlantic International Exempt	2006-04-19 07:25:00	5499
East Coast	Atlantic International Exempt	2006-04-23 13:07:00	16282
East Coast	Atlantic International Exempt	2006-04-28 06:00:00	16282
East Coast	Atlantic International Exempt	2006-05-02 08:44:00	14967
East Coast	Atlantic International Exempt	2006-06-09 13:38:00	16015
East Coast	Atlantic International Exempt	2006-06-15 18:26:00	16015
East Coast	Atlantic International Exempt	2006-06-20 12:16:00	16015
East Coast	Atlantic International Exempt	2006-06-25 17:05:00	16015
East Coast	Atlantic International Exempt	2006-06-29 19:20:00	16015
East Coast	Atlantic International Exempt	2006-07-04 23:11:00	15969
East Coast	Atlantic International Exempt	2006-07-10 15:34:00	16015
East Coast	Atlantic International Exempt	2006-07-14 20:03:00	16015
East Coast	Atlantic International Exempt	2006-07-23 02:27:00	15969
East Coast	Atlantic International Exempt	2006-07-28 06:12:00	31344
East Coast	Atlantic International Exempt	2006-08-02 20:39:00	15621
East Coast	Atlantic International Exempt	2006-08-07 12:58:00	15549
East Coast	Atlantic International Exempt	2006-08-13	15549
East Coast	Atlantic International Exempt	2006-08-18 10:42:00	12914
East Coast	Atlantic International Exempt	2006-08-24 04:46:00	15922
East Coast	Atlantic International Exempt	2006-08-29 20:42:00	14699
East Coast	Atlantic International Exempt	2006-09-03 13:06:00	16258
East Coast	Atlantic International Exempt	2006-09-08 15:16:00	16768
East Coast	Atlantic International Exempt	2006-09-14 09:00:00	16768
East Coast	Atlantic International Exempt	2006-09-24	5954
East Coast	Atlantic International Exempt	2006-09-30 08:15:00	15255
East Coast	Atlantic International Exempt	2006-10-06 17:33:00	16275
East Coast	Atlantic International Exempt	2006-10-13 20:46:00	16072
East Coast	Atlantic International Exempt	2006-10-19 14:23:00	16120
East Coast	Atlantic International Exempt	2006-10-24 16:20:00	16606
East Coast	Atlantic International Exempt	2006-10-31 22:06:00	16102
East Coast	Atlantic International Exempt	2006-11-06 17:13:00	15858
East Coast	Atlantic International Exempt	2006-11-12 21:30:00	17565
East Coast	Atlantic International Exempt	2006-11-17 13:52:00	16244
East Coast	Atlantic International Exempt	2006-11-22 17:52:00	16244
East Coast	Atlantic International Exempt	2006-12-01 11:32:00	15900
East Coast	Atlantic International Exempt	2006-12-05 15:34:00	15845
East Coast	Atlantic International Exempt	2006-12-11 08:29:00	16090
East Coast	Atlantic International Exempt	2006-12-18 03:04:00	16115
East Coast	Atlantic International Exempt	2006-12-25 08:11:00	15809
East Coast	Atlantic International Exempt	2006-12-29 23:32:00	15744
East Coast	Atlantic International Exempt	2006-01-08 17:07:00	46892
East Coast	Atlantic International Exempt	2006-01-12 07:30:00	46892
East Coast	Atlantic International Exempt	2006-03-03 16:35:00	46892
East Coast	Atlantic International Exempt	2006-04-26 12:00:00	46892
East Coast	Atlantic International Exempt	2006-05-19 13:59:00	46892
East Coast	Atlantic International Exempt	2006-06-03 18:54:00	46892
East Coast	Atlantic International Exempt	2006-07-09 19:04:00	46892
East Coast	Atlantic International Exempt	2006-07-28 11:37:00	46892
East Coast	Atlantic International Exempt	2006-12-04 03:00:00	46229
East Coast	Atlantic International Exempt	2006-12-15 21:14:00	46892
East Coast	Atlantic International Exempt	2006-11-28 19:07:00	35561
East Coast	Atlantic International Exempt	2006-02-12 11:19:00	46241
East Coast	Atlantic International Exempt	2006-04-29 10:42:00	46241
East Coast	Atlantic International Exempt	2006-05-17 19:21:00	46241
East Coast	Atlantic International Exempt	2006-05-28 01:49:00	46241
East Coast	Atlantic International Exempt	2006-06-27 21:12:00	46241
East Coast	Atlantic International Exempt	2006-07-15 10:30:00	46241
East Coast	Atlantic International Exempt	2006-11-09 12:04:00	47744
East Coast	Atlantic International Exempt	2006-11-22 19:00:00	46241
East Coast	Atlantic International Exempt	2006-12-05 20:22:00	46241
East Coast	Atlantic International Exempt	2006-12-20 10:56:00	11972
East Coast	Atlantic International Exempt	2006-04-09 22:20:00	63323
East Coast	Atlantic International Exempt	2006-08-10 11:09:00	63323
East Coast	Atlantic International Exempt	2006-09-26 10:47:00	63323
East Coast	Atlantic International Exempt	2006-10-11 21:34:00	63323
East Coast	Atlantic International Exempt	2006-04-05 16:12:00	1569
East Coast	Atlantic International Exempt	2006-02-09 11:13:00	62182.5
East Coast	Atlantic International Exempt	2006-05-30 00:51:00	62182.5
East Coast	Atlantic International Exempt	2006-08-11 21:27:00	62182.5
East Coast	Atlantic International Exempt	2006-10-28 18:50:00	62182.5
East Coast	Atlantic International Exempt	2006-11-07 14:38:00	62182.5
East Coast	Atlantic International Exempt	2006-12-12 03:29:00	62182.5
East Coast	Atlantic International Exempt	2006-02-15 05:18:00	343
East Coast	Atlantic International Exempt	2006-02-20 11:05:00	15828
East Coast	Atlantic International Exempt	2006-02-27 04:53:00	16307
East Coast	Atlantic International Exempt	2006-03-04 21:03:00	16362
East Coast	Atlantic International Exempt	2006-03-10	15192.5
East Coast	Atlantic International Exempt	2006-03-16	15192.5
East Coast	Atlantic International Exempt	2006-03-21 19:58:00	15192.5
East Coast	Atlantic International Exempt	2006-03-27 01:17:00	8204
East Coast	Atlantic International Exempt	2006-03-27 01:17:00	8175
East Coast	Atlantic International Exempt	2006-04-06 12:16:00	10712
East Coast	Atlantic International Exempt	2006-04-06 12:16:00	5160
East Coast	Atlantic International Exempt	2006-04-11 03:25:00	16373
East Coast	Atlantic International Exempt	2006-04-22 11:15:00	7055
East Coast	Atlantic International Exempt	2006-04-22 11:15:00	8541
East Coast	Atlantic International Exempt	2006-04-26	16288
East Coast	Atlantic International Exempt	2006-05-01 05:40:00	16299
East Coast	Atlantic International Exempt	2006-05-08 21:08:00	7989
East Coast	Atlantic International Exempt	2006-05-10	8269
East Coast	Atlantic International Exempt	2006-05-16 06:13:00	16590
East Coast	Atlantic International Exempt	2006-05-20 08:51:00	8493
East Coast	Atlantic International Exempt	2006-05-20 08:51:00	8161
East Coast	Atlantic International Exempt	2006-05-28 05:30:00	16408
East Coast	Atlantic International Exempt	2006-06-07 00:59:00	17221
East Coast	Atlantic International Exempt	2006-06-14 06:50:00	16776
East Coast	Atlantic International Exempt	2006-06-18 09:58:00	16630
East Coast	Atlantic International Exempt	2006-06-26 17:03:00	15192.5
East Coast	Atlantic International Exempt	2006-07-01 18:56:00	16510
East Coast	Atlantic International Exempt	2006-07-08 02:09:00	16263
East Coast	Atlantic International Exempt	2006-07-12 16:39:00	16526
East Coast	Atlantic International Exempt	2006-07-19 22:19:00	16874
East Coast	Atlantic International Exempt	2006-07-24 15:12:00	16744
East Coast	Atlantic International Exempt	2006-07-29 06:50:00	15345
East Coast	Atlantic International Exempt	2006-08-05 13:53:00	2667
East Coast	Atlantic International Exempt	2006-08-05 13:53:00	8555
East Coast	Atlantic International Exempt	2006-08-05 13:53:00	4129
East Coast	Atlantic International Exempt	2006-08-13 07:03:00	15533
East Coast	Atlantic International Exempt	2006-08-19 11:33:00	15551
East Coast	Atlantic International Exempt	2006-08-24 06:04:07	15379
East Coast	Atlantic International Exempt	2006-08-29 08:06:00	15544
East Coast	Atlantic International Exempt	2006-09-04 23:58:00	15664
East Coast	Atlantic International Exempt	2006-09-10	15262
East Coast	Atlantic International Exempt	2006-09-16 12:23:00	15255
East Coast	Atlantic International Exempt	2006-09-20 01:49:00	15192.5
East Coast	Atlantic International Exempt	2006-09-25 05:36:00	15262
East Coast	Atlantic International Exempt	2006-10-19 03:40:00	15649
East Coast	Atlantic International Exempt	2006-10-25 20:08:00	5769
East Coast	Atlantic International Exempt	2006-10-25 20:08:00	5087
East Coast	Atlantic International Exempt	2006-10-25 20:08:00	4635
East Coast	Atlantic International Exempt	2006-11-04 14:20:00	12730
East Coast	Atlantic International Exempt	2006-11-04 14:20:00	2662
East Coast	Atlantic International Exempt	2006-11-08 16:58:00	15455
East Coast	Atlantic International Exempt	2006-11-13 22:48:00	15163
East Coast	Atlantic International Exempt	2006-11-20 02:36:00	10873
East Coast	Atlantic International Exempt	2006-11-20 02:36:00	4383
East Coast	Atlantic International Exempt	2006-11-28 23:18:00	15553
East Coast	Atlantic International Exempt	2006-12-06 16:55:00	15192.5
East Coast	Atlantic International Exempt	2006-12-12 23:21:00	15222
East Coast	Atlantic International Exempt	2006-12-20 14:43:00	6793
East Coast	Atlantic International Exempt	2006-12-20 14:43:00	8061
East Coast	Atlantic International Exempt	2006-12-25 19:53:00	6769
East Coast	Atlantic International Exempt	2006-12-25 19:53:00	9197
East Coast	Atlantic International Exempt	2006-12-31 13:26:00	2653
East Coast	Atlantic International Exempt	2006-12-31 13:26:00	5834
East Coast	Atlantic International Exempt	2006-12-31 13:26:00	6400
East Coast	Atlantic International Exempt	2006-01-02 05:52:00	15061
East Coast	Atlantic International Exempt	2006-01-07 23:21:00	459
East Coast	Atlantic International Exempt	2006-01-13 03:57:00	459
East Coast	Atlantic International Exempt	2006-01-18 07:13:00	459
East Coast	Atlantic International Exempt	2006-02-22 11:07:00	459
East Coast	Atlantic International Exempt	2006-03-01 05:04:00	459
East Coast	Atlantic International Exempt	2006-03-08 10:05:00	459
East Coast	Atlantic International Exempt	2006-03-14 17:54:00	459
East Coast	Atlantic International Exempt	2006-03-20 17:17:00	459
East Coast	Atlantic International Exempt	2006-04-06 11:10:00	15061
East Coast	Atlantic International Exempt	2006-04-14 18:45:00	40
East Coast	Atlantic International Exempt	2006-04-14 18:45:00	25
East Coast	Atlantic International Exempt	2006-04-27 16:43:00	16319
East Coast	Atlantic International Exempt	2006-05-03 07:17:00	16519
East Coast	Atlantic International Exempt	2006-05-09 02:25:00	16342
East Coast	Atlantic International Exempt	2006-05-13 15:28:00	15903
East Coast	Atlantic International Exempt	2006-05-18 08:28:00	15061
East Coast	Atlantic International Exempt	2006-05-25	15641
East Coast	Atlantic International Exempt	2006-05-30 19:22:00	19104
East Coast	Atlantic International Exempt	2006-06-06 00:16:00	16470
East Coast	Atlantic International Exempt	2006-06-09 23:06:00	15061
East Coast	Atlantic International Exempt	2006-06-16 21:17:00	16470
East Coast	Atlantic International Exempt	2006-06-24 01:38:00	15061
East Coast	Atlantic International Exempt	2006-06-29 11:50:00	41667
East Coast	Atlantic International Exempt	2006-07-03 21:58:00	15413
East Coast	Atlantic International Exempt	2006-07-14	8184
East Coast	Atlantic International Exempt	2006-07-20 11:10:00	16931
East Coast	Atlantic International Exempt	2006-07-27 05:23:00	15061
East Coast	Atlantic International Exempt	2006-07-31 19:28:00	15061
East Coast	Atlantic International Exempt	2006-08-04 23:38:00	15211
East Coast	Atlantic International Exempt	2006-08-11 04:39:00	14766
East Coast	Atlantic International Exempt	2006-08-15 22:19:00	14766
East Coast	Atlantic International Exempt	2006-08-23 02:26:00	11703
East Coast	Atlantic International Exempt	2006-08-23 02:26:00	2821
East Coast	Atlantic International Exempt	2006-09-10 07:03:00	4071
East Coast	Atlantic International Exempt	2006-09-10 07:03:00	2875
East Coast	Atlantic International Exempt	2006-09-10 07:03:00	8057
East Coast	Atlantic International Exempt	2006-09-15 21:28:00	15058
East Coast	Atlantic International Exempt	2006-09-22 14:56:00	3086
East Coast	Atlantic International Exempt	2006-09-22 14:56:00	11549
East Coast	Atlantic International Exempt	2006-09-27 18:18:00	15301
East Coast	Atlantic International Exempt	2006-10-05 13:43:00	14890
East Coast	Atlantic International Exempt	2006-10-10 04:42:00	15212
East Coast	Atlantic International Exempt	2006-10-13 23:22:00	15085
East Coast	Atlantic International Exempt	2006-10-20 03:11:00	14218
East Coast	Atlantic International Exempt	2006-10-25 16:33:00	15109
East Coast	Atlantic International Exempt	2006-11-01 12:50:00	15115
East Coast	Atlantic International Exempt	2006-11-06 03:57:00	15197
East Coast	Atlantic International Exempt	2006-11-10 09:45:00	15227
East Coast	Atlantic International Exempt	2006-11-16 00:48:00	15195
East Coast	Atlantic International Exempt	2006-11-20 16:43:00	15478
East Coast	Atlantic International Exempt	2006-11-27 08:55:00	15050
East Coast	Atlantic International Exempt	2006-12-07 18:26:00	15061
East Coast	Atlantic International Exempt	2006-12-12 23:43:00	15145
East Coast	Atlantic International Exempt	2006-12-19 13:49:00	15123
East Coast	Atlantic International Exempt	2006-12-24 21:06:00	17576
East Coast	Atlantic International Exempt	2006-12-30 13:06:00	15061
East Coast	Atlantic International Exempt	2006-01-26 03:25:00	41229
East Coast	Atlantic International Exempt	2006-05-09 18:42:00	40482
East Coast	Atlantic International Exempt	2006-08-01 10:11:00	39040
East Coast	Atlantic International Exempt	2006-11-02 00:24:00	39040
East Coast	Atlantic International Exempt	2006-11-27 03:04:00	39648
East Coast	Atlantic International Exempt	2006-12-07 16:59:00	39040
East Coast	Atlantic International Exempt	2006-12-15 16:58:00	39897
East Coast	Atlantic International Exempt	2006-12-23 19:00:00	76322
East Coast	Atlantic International Exempt	2006-03-28 14:37:00	10689
East Coast	Atlantic International Exempt	2006-01-04 06:27:00	11366
East Coast	Atlantic International Exempt	2006-01-09 22:55:00	11366
East Coast	Atlantic International Exempt	2006-02-10	6212
East Coast	Atlantic International Exempt	2006-05-23 02:45:00	7392
East Coast	Atlantic International Exempt	2006-03-25 15:25:00	4381
East Coast	Atlantic International Exempt	2006-11-07 02:30:00	10642
East Coast	Atlantic International Exempt	2006-01-02 18:13:00	11535
East Coast	Atlantic International Exempt	2006-01-08 10:00:00	12118
East Coast	Atlantic International Exempt	2006-01-16 18:14:00	11535
East Coast	Atlantic International Exempt	2006-01-23 23:26:00	11232
East Coast	Atlantic International Exempt	2006-01-28 13:27:00	11332
East Coast	Atlantic International Exempt	2006-02-02 05:48:00	12118
East Coast	Atlantic International Exempt	2006-02-07	11232
East Coast	Atlantic International Exempt	2006-02-12 17:47:00	11535
East Coast	Atlantic International Exempt	2006-02-20 00:21:00	11535
East Coast	Atlantic International Exempt	2006-09-20 12:59:00	63300
East Coast	Atlantic International Exempt	2006-01-16 14:40:00	4099
East Coast	Atlantic International Exempt	2006-03-10 20:25:00	10354
East Coast	Atlantic International Exempt	2006-07-16 05:44:00	10354
East Coast	Atlantic International Exempt	2006-09-14 11:38:00	12217
East Coast	Atlantic International Exempt	2006-10-16 02:38:00	10354
East Coast	Atlantic International Transoceanic	2006-01-04 17:12:00	3394
East Coast	Atlantic International Transoceanic	2006-01-10 23:20:00	7047
East Coast	Atlantic International Transoceanic	2006-01-20 05:36:00	3089
East Coast	Atlantic International Transoceanic	2006-01-28 12:27:00	3090
East Coast	Atlantic International Transoceanic	2006-02-04 06:21:00	6738
East Coast	Atlantic International Transoceanic	2006-02-12 01:20:00	3089
East Coast	Atlantic International Transoceanic	2006-02-20 06:17:00	3089
East Coast	Atlantic International Transoceanic	2006-02-27 00:52:00	3089
East Coast	Atlantic International Transoceanic	2006-03-05 05:53:00	3089
East Coast	Atlantic International Transoceanic	2006-03-11 11:52:00	3089
East Coast	Atlantic International Transoceanic	2006-03-18	3089
East Coast	Atlantic International Transoceanic	2006-03-24 08:50:00	3089
East Coast	Atlantic International Transoceanic	2006-04-22 20:06:00	3394
East Coast	Atlantic International Transoceanic	2006-04-29 01:48:00	3394
East Coast	Atlantic International Transoceanic	2006-05-05 06:48:00	3394
East Coast	Atlantic International Transoceanic	2006-05-11 00:26:00	3394
East Coast	Atlantic International Transoceanic	2006-05-17 04:18:00	3394
East Coast	Atlantic International Transoceanic	2006-05-23	3394
East Coast	Atlantic International Transoceanic	2006-05-30 03:38:00	3394
East Coast	Atlantic International Transoceanic	2006-06-08 20:10:00	8360
East Coast	Atlantic International Transoceanic	2006-06-17 05:59:00	3089
East Coast	Atlantic International Transoceanic	2006-06-23 11:53:00	3394
East Coast	Atlantic International Transoceanic	2006-06-29 16:35:00	3394
East Coast	Atlantic International Transoceanic	2006-07-05 22:25:00	14951
East Coast	Atlantic International Transoceanic	2006-07-14 03:56:00	3089
East Coast	Atlantic International Transoceanic	2006-07-19 21:04:00	3394
East Coast	Atlantic International Transoceanic	2006-07-26 13:43:00	7966
East Coast	Atlantic International Transoceanic	2006-08-04 09:00:00	6738
East Coast	Atlantic International Transoceanic	2006-08-10 01:06:00	3394
East Coast	Atlantic International Transoceanic	2006-08-16	7922
East Coast	Atlantic International Transoceanic	2006-08-26 15:35:00	3394
East Coast	Atlantic International Transoceanic	2006-09-01	3394
East Coast	Atlantic International Transoceanic	2006-09-07 00:45:00	3394
East Coast	Atlantic International Transoceanic	2006-09-18 11:03:00	3394
East Coast	Atlantic International Transoceanic	2006-09-24 02:57:00	8645
East Coast	Atlantic International Transoceanic	2006-09-30 20:55:00	7761
East Coast	Atlantic International Transoceanic	2006-10-11 16:45:00	7966
East Coast	Atlantic International Transoceanic	2006-10-22 14:05:00	3394
East Coast	Atlantic International Transoceanic	2006-10-28 18:10:00	3394
East Coast	Atlantic International Transoceanic	2006-11-06 20:06:00	3394
East Coast	Atlantic International Transoceanic	2006-11-19 00:29:00	3394
East Coast	Atlantic International Transoceanic	2006-11-27 18:42:00	7966
East Coast	Atlantic International Transoceanic	2006-12-07 03:23:00	3394
East Coast	Atlantic International Transoceanic	2006-12-13 23:05:00	3394
East Coast	Atlantic International Transoceanic	2006-12-24 16:33:00	3455
East Coast	Atlantic International Transoceanic	2006-12-30 22:16:00	3394
East Coast	Atlantic International Transoceanic	2006-01-10 11:26:00	1064
East Coast	Atlantic International Transoceanic	2006-02-01 09:55:00	1064
East Coast	Atlantic International Transoceanic	2006-04-23 17:46:00	1064
East Coast	Atlantic International Transoceanic	2006-06-04 13:55:00	1064
East Coast	Atlantic International Transoceanic	2006-06-07 17:48:00	13251
East Coast	Atlantic International Transoceanic	2006-03-08 00:21:00	4583
East Coast	Atlantic International Transoceanic	2006-06-15 00:37:00	4583
East Coast	Atlantic International Transoceanic	2006-04-30 11:21:00	2095.5
East Coast	Atlantic International Transoceanic	2006-07-24 11:59:00	2095.5
East Coast	Atlantic International Transoceanic	2006-03-12 16:26:00	56334
East Coast	Atlantic International Transoceanic	2006-01-13	49784
East Coast	Atlantic International Transoceanic	2006-01-25 23:06:00	47331
East Coast	Atlantic International Transoceanic	2006-03-26 12:45:00	48612
East Coast	Atlantic International Transoceanic	2006-04-04 11:00:00	49245
East Coast	Atlantic International Transoceanic	2006-12-03 17:19:00	1958
East Coast	Atlantic International Transoceanic	2006-12-03 17:19:00	6306
East Coast	Atlantic International Transoceanic	2006-12-06 14:31:00	1451
East Coast	Atlantic International Transoceanic	2006-01-24 12:30:00	6324
East Coast	Atlantic International Transoceanic	2006-11-17	32198
East Coast	Atlantic International Transoceanic	2006-07-02	32198
East Coast	Atlantic International Transoceanic	2006-04-22	32198
East Coast	Atlantic International Transoceanic	2006-11-10	264
East Coast	Atlantic International Transoceanic	2006-11-20	35201
East Coast	Atlantic International Transoceanic	2006-04-18	26300
East Coast	Atlantic International Transoceanic	2006-08-16	4285
East Coast	Atlantic International Transoceanic	2006-12-24	4286
East Coast	Atlantic International Transoceanic	2006-11-08 06:00:00	20679
East Coast	Atlantic International Transoceanic	2006-04-24	12915
East Coast	Atlantic International Transoceanic	2006-05-01	830
East Coast	Atlantic International Transoceanic	2006-05-01	12225
East Coast	Atlantic International Transoceanic	2006-05-09	12915
East Coast	Atlantic International Transoceanic	2006-05-18	13054
East Coast	Atlantic International Transoceanic	2006-05-26	12915
East Coast	Atlantic International Transoceanic	2006-06-02	12915
East Coast	Atlantic International Transoceanic	2006-06-10	12915
East Coast	Atlantic International Transoceanic	2006-06-21	13472
East Coast	Atlantic International Transoceanic	2006-06-29	12915
East Coast	Atlantic International Transoceanic	2006-07-06	12729
East Coast	Atlantic International Transoceanic	2006-07-12	12411
East Coast	Atlantic International Transoceanic	2006-07-20	12905
East Coast	Atlantic International Transoceanic	2006-07-27	12981
East Coast	Atlantic International Transoceanic	2006-08-06	12979
East Coast	Atlantic International Transoceanic	2006-08-14	13102
East Coast	Atlantic International Transoceanic	2006-08-21	12948
East Coast	Atlantic International Transoceanic	2006-08-29	13081
East Coast	Atlantic International Transoceanic	2006-09-06	12536
East Coast	Atlantic International Transoceanic	2006-09-14	13039
East Coast	Atlantic International Transoceanic	2006-09-22	13332
East Coast	Atlantic International Transoceanic	2006-09-29	12949
East Coast	Atlantic International Transoceanic	2006-10-17	12943
East Coast	Atlantic International Transoceanic	2006-10-24	13128
East Coast	Atlantic International Transoceanic	2006-11-02	13038
East Coast	Atlantic International Transoceanic	2006-11-12	12506
East Coast	Atlantic International Transoceanic	2006-11-17	13008
East Coast	Atlantic International Transoceanic	2006-11-25	12611
East Coast	Atlantic International Transoceanic	2006-12-03	11405
East Coast	Atlantic International Transoceanic	2006-12-13	12466
East Coast	Atlantic International Transoceanic	2006-12-22	12606
East Coast	Atlantic International Transoceanic	2006-12-30	12606
East Coast	Atlantic International Transoceanic	2006-01-01 00:36:00	951
East Coast	Atlantic International Transoceanic	2006-01-24 22:46:00	164
East Coast	Atlantic International Transoceanic	2006-01-24 22:46:00	1309
East Coast	Atlantic International Transoceanic	2006-03-02 11:56:00	951
East Coast	Atlantic International Transoceanic	2006-03-11 02:21:00	951
East Coast	Atlantic International Transoceanic	2006-04-12 16:38:00	951
East Coast	Atlantic International Transoceanic	2006-04-21 06:31:00	1890
East Coast	Atlantic International Transoceanic	2006-05-19 10:40:00	1535
East Coast	Atlantic International Transoceanic	2006-06-03	1179
East Coast	Atlantic International Transoceanic	2006-06-21	876
East Coast	Atlantic International Transoceanic	2006-07-06	671
East Coast	Atlantic International Transoceanic	2006-07-22	671
East Coast	Atlantic International Transoceanic	2006-07-22	308
East Coast	Atlantic International Transoceanic	2006-08-09	951
East Coast	Atlantic International Transoceanic	2006-08-25	951
East Coast	Atlantic International Transoceanic	2006-09-11 12:24:00	848
East Coast	Atlantic International Transoceanic	2006-10-31 09:45:00	951
East Coast	Atlantic International Transoceanic	2006-11-23 11:00:00	951
East Coast	Atlantic International Transoceanic	2006-12-11	1392
East Coast	Atlantic International Transoceanic	2006-07-09 16:00:00	243
East Coast	Atlantic International Transoceanic	2006-11-13 04:44:00	19738
East Coast	Atlantic International Transoceanic	2006-06-05 23:23:00	19738
East Coast	Atlantic International Transoceanic	2006-06-12 17:32:00	13556
East Coast	Atlantic International Transoceanic	2006-12-13 02:01:00	22397
East Coast	Atlantic International Transoceanic	2006-12-13 02:01:00	13002
East Coast	Atlantic International Transoceanic	2006-01-08 14:23:00	16252
East Coast	Atlantic International Transoceanic	2006-06-28 01:25:00	14461
East Coast	Atlantic International Transoceanic	2006-07-04 11:25:00	14461
East Coast	Atlantic International Transoceanic	2006-07-12 22:06:00	14461
East Coast	Atlantic International Transoceanic	2006-07-20 19:44:00	14461
East Coast	Atlantic International Transoceanic	2006-07-29 16:00:00	14461
East Coast	Atlantic International Transoceanic	2006-08-05 15:13:00	14461
East Coast	Atlantic International Transoceanic	2006-08-15 02:09:00	14665
East Coast	Atlantic International Transoceanic	2006-09-05 16:24:00	10907
East Coast	Atlantic International Transoceanic	2006-09-30 11:40:00	14430
East Coast	Atlantic International Transoceanic	2006-10-08 20:38:00	14430
East Coast	Atlantic International Transoceanic	2006-10-17 00:32:00	14461
East Coast	Atlantic International Transoceanic	2006-10-25 14:34:00	14461
East Coast	Atlantic International Transoceanic	2006-11-05 13:38:00	14461
East Coast	Atlantic International Transoceanic	2006-11-11 20:24:00	14461
East Coast	Atlantic International Transoceanic	2006-11-20 16:35:00	14461
East Coast	Atlantic International Transoceanic	2006-11-27 19:30:00	14461
East Coast	Atlantic International Transoceanic	2006-12-05 17:07:00	14461
East Coast	Atlantic International Transoceanic	2006-12-17 17:55:00	14461
East Coast	Atlantic International Transoceanic	2006-12-26 12:31:00	14461
East Coast	Atlantic International Transoceanic	2006-02-19 20:07:00	16636.5
East Coast	Atlantic International Transoceanic	2006-02-25 14:13:00	16636.5
East Coast	Atlantic International Transoceanic	2006-03-03 06:41:00	16636.5
East Coast	Atlantic International Transoceanic	2006-08-29 06:18:00	16542
East Coast	Atlantic International Transoceanic	2006-09-04 13:02:00	14649
East Coast	Atlantic International Transoceanic	2006-09-04 13:02:00	2082
East Coast	Atlantic International Transoceanic	2006-09-09 03:29:00	16636.5
East Coast	Atlantic International Transoceanic	2006-09-19 20:22:00	3326
East Coast	Atlantic International Transoceanic	2006-12-10 13:04:00	33539
East Coast	Atlantic International Transoceanic	2006-08-21 21:27:00	16994
East Coast	Atlantic International Transoceanic	2006-12-20 18:20:00	45328
East Coast	Atlantic International Transoceanic	2006-08-10	21618
East Coast	Atlantic International Transoceanic	2006-08-18 09:01:00	21618
East Coast	Atlantic International Transoceanic	2006-09-26 22:27:00	7216
East Coast	Atlantic International Transoceanic	2006-04-08 01:41:00	3173
East Coast	Atlantic International Transoceanic	2006-04-08 01:41:00	15876
East Coast	Atlantic International Transoceanic	2006-05-04 12:59:00	9250
East Coast	Atlantic International Transoceanic	2006-05-06	12542
East Coast	Atlantic International Transoceanic	2006-05-25 02:10:00	20014
East Coast	Atlantic International Transoceanic	2006-06-12 18:22:00	12542
East Coast	Atlantic International Transoceanic	2006-08-21 08:11:00	63887
East Coast	Atlantic International Transoceanic	2006-10-05 13:51:00	10290
East Coast	Atlantic International Transoceanic	2006-10-05 13:51:00	15645
East Coast	Atlantic International Transoceanic	2006-01-27 22:39:00	1763.5
East Coast	Atlantic International Transoceanic	2006-12-06 12:14:00	9518
East Coast	Atlantic International Transoceanic	2006-02-21 21:17:00	730
East Coast	Atlantic International Transoceanic	2006-05-23 23:56:00	1795
East Coast	Atlantic International Transoceanic	2006-01-31 16:30:00	2235
East Coast	Atlantic International Transoceanic	2006-09-04 14:31:00	1206
East Coast	Atlantic International Transoceanic	2006-09-23 15:31:00	1206
East Coast	Atlantic International Transoceanic	2006-01-02 01:02:00	37675
East Coast	Atlantic International Transoceanic	2006-02-11 08:06:00	20417
East Coast	Atlantic International Transoceanic	2006-02-17 15:44:00	10925
East Coast	Atlantic International Transoceanic	2006-05-05 03:54:00	15418
East Coast	Atlantic International Transoceanic	2006-08-16 16:10:00	13171.5
East Coast	Atlantic International Transoceanic	2006-12-16 16:07:00	13171.5
East Coast	Atlantic International Transoceanic	2006-01-17 23:22:00	11292
East Coast	Atlantic International Transoceanic	2006-02-15 00:28:00	24065.5
East Coast	Atlantic International Transoceanic	2006-08-01	7419
East Coast	Atlantic International Transoceanic	2006-12-01 16:06:00	13639
East Coast	Atlantic International Transoceanic	2006-09-22 13:14:00	36266
East Coast	Atlantic International Transoceanic	2006-10-13 11:31:00	31659
East Coast	Atlantic International Transoceanic	2006-04-23 11:49:00	18800
East Coast	Atlantic International Transoceanic	2006-05-30 05:11:00	19444
East Coast	Atlantic International Transoceanic	2006-08-12 15:31:00	79177
East Coast	Atlantic International Transoceanic	2006-02-21	1894
East Coast	Atlantic International Transoceanic	2006-05-09	1077
East Coast	Atlantic International Transoceanic	2006-06-04	1155
East Coast	Atlantic International Transoceanic	2006-07-17	1162
East Coast	Atlantic International Transoceanic	2006-11-28	2491
East Coast	Atlantic International Transoceanic	2006-01-28	660
East Coast	Atlantic International Transoceanic	2006-02-06	2366
East Coast	Atlantic International Transoceanic	2006-03-04	914
East Coast	Atlantic International Transoceanic	2006-04-08	1066
East Coast	Atlantic International Transoceanic	2006-04-08	572
East Coast	Atlantic International Transoceanic	2006-04-18	544
East Coast	Atlantic International Transoceanic	2006-04-18	1216
East Coast	Atlantic International Transoceanic	2006-05-13	386
East Coast	Atlantic International Transoceanic	2006-05-22	1216
East Coast	Atlantic International Transoceanic	2006-05-22	342
East Coast	Atlantic International Transoceanic	2006-06-17	1156
East Coast	Atlantic International Transoceanic	2006-06-26	1216
East Coast	Atlantic International Transoceanic	2006-07-22	1156
East Coast	Atlantic International Transoceanic	2006-08-27	1048
East Coast	Atlantic International Transoceanic	2006-11-04	747
East Coast	Atlantic International Transoceanic	2006-11-04	642
East Coast	Atlantic International Transoceanic	2006-11-13	448
East Coast	Atlantic International Transoceanic	2006-11-13	768
East Coast	Atlantic International Transoceanic	2006-01-07	362
East Coast	Atlantic International Transoceanic	2006-01-17	4029
East Coast	Atlantic International Transoceanic	2006-02-11	1479
East Coast	Atlantic International Transoceanic	2006-02-11	914
East Coast	Atlantic International Transoceanic	2006-02-20	2598
East Coast	Atlantic International Transoceanic	2006-02-20	244
East Coast	Atlantic International Transoceanic	2006-03-18	408
East Coast	Atlantic International Transoceanic	2006-03-18	941
East Coast	Atlantic International Transoceanic	2006-03-28	544
East Coast	Atlantic International Transoceanic	2006-03-28	1182
East Coast	Atlantic International Transoceanic	2006-04-22	1560
East Coast	Atlantic International Transoceanic	2006-04-22	980
East Coast	Atlantic International Transoceanic	2006-05-02	2958
East Coast	Atlantic International Transoceanic	2006-05-27	359
East Coast	Atlantic International Transoceanic	2006-06-05	2691
East Coast	Atlantic International Transoceanic	2006-07-01	888
East Coast	Atlantic International Transoceanic	2006-07-10	1196
East Coast	Atlantic International Transoceanic	2006-08-05	2360
East Coast	Atlantic International Transoceanic	2006-08-14	436
East Coast	Atlantic International Transoceanic	2006-09-18	334
East Coast	Atlantic International Transoceanic	2006-09-18	486
East Coast	Atlantic International Transoceanic	2006-09-18	342
East Coast	Atlantic International Transoceanic	2006-10-15	318
East Coast	Atlantic International Transoceanic	2006-10-23	544
East Coast	Atlantic International Transoceanic	2006-10-23	1544
East Coast	Atlantic International Transoceanic	2006-11-20	281
East Coast	Atlantic International Transoceanic	2006-11-20	342
East Coast	Atlantic International Transoceanic	2006-11-20	343
East Coast	Atlantic International Transoceanic	2006-11-29	109
East Coast	Atlantic International Transoceanic	2006-11-29	889
East Coast	Atlantic International Transoceanic	2006-12-24	749
East Coast	Atlantic International Transoceanic	2006-12-24	104
East Coast	Atlantic International Transoceanic	2006-12-24	92
East Coast	Atlantic International Transoceanic	2006-12-24	185
East Coast	Atlantic International Transoceanic	2006-12-24	37
East Coast	Atlantic International Transoceanic	2006-02-04	3391
East Coast	Atlantic International Transoceanic	2006-03-12	2154
East Coast	Atlantic International Transoceanic	2006-04-15	403
East Coast	Atlantic International Transoceanic	2006-04-15	2778
East Coast	Atlantic International Transoceanic	2006-05-20	1143
East Coast	Atlantic International Transoceanic	2006-06-24	740
East Coast	Atlantic International Transoceanic	2006-07-29	2621
East Coast	Atlantic International Transoceanic	2006-09-02	740
East Coast	Atlantic International Transoceanic	2006-09-02	403
East Coast	Atlantic International Transoceanic	2006-11-11	2704
East Coast	Atlantic International Transoceanic	2006-12-18	1077
East Coast	Atlantic International Transoceanic	2006-12-18	403
East Coast	Atlantic International Transoceanic	2006-12-18	674
East Coast	Atlantic International Transoceanic	2006-12-26	390
East Coast	Atlantic International Transoceanic	2006-02-27	308
East Coast	Atlantic International Transoceanic	2006-04-03	1096
East Coast	Atlantic International Transoceanic	2006-04-14	2712
East Coast	Atlantic International Transoceanic	2006-05-10	514
East Coast	Atlantic International Transoceanic	2006-01-01 00:49:00	17293
East Coast	Atlantic International Transoceanic	2006-01-06 21:46:00	17293
East Coast	Atlantic International Transoceanic	2006-01-12 12:23:00	17293
East Coast	Atlantic International Transoceanic	2006-01-24 10:47:00	17293
East Coast	Atlantic International Transoceanic	2006-01-29 03:28:00	17293
East Coast	Atlantic International Transoceanic	2006-02-03 23:30:00	17293
East Coast	Atlantic International Transoceanic	2006-02-10 17:15:00	17293
East Coast	Atlantic International Transoceanic	2006-03-10 02:00:00	17293
East Coast	Atlantic International Transoceanic	2006-03-16 07:26:00	17293
East Coast	Atlantic International Transoceanic	2006-03-22 00:26:00	17293
East Coast	Atlantic International Transoceanic	2006-03-30 15:30:00	34586
East Coast	Atlantic International Transoceanic	2006-04-06 11:34:00	17293
East Coast	Atlantic International Transoceanic	2006-04-12 07:27:00	17293
East Coast	Atlantic International Transoceanic	2006-04-18 02:36:00	17293
East Coast	Atlantic International Transoceanic	2006-05-01 06:56:00	17293
East Coast	Atlantic International Transoceanic	2006-05-10 17:35:00	17293
East Coast	Atlantic International Transoceanic	2006-05-15 11:01:00	17293
East Coast	Atlantic International Transoceanic	2006-05-19 18:21:00	17293
East Coast	Atlantic International Transoceanic	2006-05-26 14:40:00	17293
East Coast	Atlantic International Transoceanic	2006-06-06 04:22:00	17293
East Coast	Atlantic International Transoceanic	2006-06-12 15:09:00	17293
East Coast	Atlantic International Transoceanic	2006-07-11 06:55:00	17293
East Coast	Atlantic International Transoceanic	2006-07-28 08:25:00	17293
East Coast	Atlantic International Transoceanic	2006-08-09 06:00:00	17293
East Coast	Atlantic International Transoceanic	2006-08-19 09:01:00	17293
East Coast	Atlantic International Transoceanic	2006-09-01 03:49:00	17293
East Coast	Atlantic International Transoceanic	2006-09-18 11:45:00	17293
East Coast	Atlantic International Transoceanic	2006-10-02 02:03:00	17293
East Coast	Atlantic International Transoceanic	2006-10-05 11:10:00	17293
East Coast	Atlantic International Transoceanic	2006-10-20 18:21:00	17293
East Coast	Atlantic International Transoceanic	2006-11-04 09:58:00	17293
East Coast	Atlantic International Transoceanic	2006-11-20 14:24:00	17293
East Coast	Atlantic International Transoceanic	2006-11-30 05:11:00	17293
East Coast	Atlantic International Transoceanic	2006-12-08 04:02:00	17293
East Coast	Atlantic International Transoceanic	2006-12-13 03:15:00	17293
East Coast	Atlantic International Transoceanic	2006-12-15 06:12:00	10581
East Coast	Atlantic International Transoceanic	2006-02-06 14:38:00	17295
East Coast	Atlantic International Transoceanic	2006-03-11 19:09:00	17295
East Coast	Atlantic International Transoceanic	2006-03-20 15:56:00	16514
East Coast	Atlantic International Transoceanic	2006-04-01 14:25:00	17295
East Coast	Atlantic International Transoceanic	2006-04-12 03:13:00	17295
East Coast	Atlantic International Transoceanic	2006-04-20 12:00:00	17295
East Coast	Atlantic International Transoceanic	2006-04-29 08:57:00	17295
East Coast	Atlantic International Transoceanic	2006-05-06 07:56:00	17295
East Coast	Atlantic International Transoceanic	2006-05-16 20:33:00	17295
East Coast	Atlantic International Transoceanic	2006-05-28 13:08:00	17295
East Coast	Atlantic International Transoceanic	2006-06-05 12:04:00	17295
East Coast	Atlantic International Transoceanic	2006-06-14 12:58:00	16268
East Coast	Atlantic International Transoceanic	2006-06-20 11:37:00	17295
East Coast	Atlantic International Transoceanic	2006-07-15 09:38:00	17295
East Coast	Atlantic International Transoceanic	2006-08-07 04:40:00	17295
East Coast	Atlantic International Transoceanic	2006-08-13 04:15:00	17295
East Coast	Atlantic International Transoceanic	2006-08-19 19:14:00	17295
East Coast	Atlantic International Transoceanic	2006-08-28 13:08:00	17295
East Coast	Atlantic International Transoceanic	2006-09-03 18:49:00	17295
East Coast	Atlantic International Transoceanic	2006-09-12 20:06:00	17295
East Coast	Atlantic International Transoceanic	2006-10-05 06:05:00	17295
East Coast	Atlantic International Transoceanic	2006-10-15 23:40:00	17295
East Coast	Atlantic International Transoceanic	2006-04-09 12:04:00	2277.3
East Coast	Atlantic International Transoceanic	2006-04-08 00:52:00	25330
East Coast	Atlantic International Transoceanic	2006-05-21 22:59:00	8031
East Coast	Atlantic International Transoceanic	2006-05-28 15:00:00	15840
East Coast	Atlantic International Transoceanic	2006-12-15 13:17:00	18769
East Coast	Atlantic International Transoceanic	2006-10-26 13:55:00	29362
East Coast	Atlantic International Transoceanic	2006-11-14 15:14:00	32246
East Coast	Atlantic International Transoceanic	2006-12-08 01:46:00	27715
East Coast	Atlantic International Transoceanic	2006-01-26	10071
East Coast	Atlantic International Transoceanic	2006-02-23 08:00:00	11402
East Coast	Atlantic International Transoceanic	2006-03-29 10:37:00	11198
East Coast	Atlantic International Transoceanic	2006-05-09	10852
East Coast	Atlantic International Transoceanic	2006-06-08 15:49:00	11260
East Coast	Atlantic International Transoceanic	2006-07-19 12:18:00	11563
East Coast	Atlantic International Transoceanic	2006-08-23 00:34:00	11872
East Coast	Atlantic International Transoceanic	2006-09-23 18:08:00	11653
East Coast	Atlantic International Transoceanic	2006-10-24 04:47:00	11445
East Coast	Atlantic International Transoceanic	2006-03-13 16:49:00	919
East Coast	Atlantic International Transoceanic	2006-07-05 12:39:00	913
East Coast	Atlantic International Transoceanic	2006-08-20 11:55:00	903
East Coast	Atlantic International Transoceanic	2006-06-26 04:39:00	553
East Coast	Atlantic International Transoceanic	2006-10-23 15:37:00	484
East Coast	Atlantic International Transoceanic	2006-04-13 15:43:00	1249
East Coast	Atlantic International Transoceanic	2006-05-08 00:51:00	330
East Coast	Atlantic International Transoceanic	2006-05-08 00:51:00	918
East Coast	Atlantic International Transoceanic	2006-06-20 22:04:00	1208
East Coast	Atlantic International Transoceanic	2006-12-06 18:59:00	879
East Coast	Atlantic International Transoceanic	2006-04-21 09:32:00	728
East Coast	Atlantic International Transoceanic	2006-03-10 02:34:00	2049
East Coast	Atlantic International Transoceanic	2006-05-15 03:51:00	1247
East Coast	Atlantic International Transoceanic	2006-09-27 17:35:00	485
East Coast	Atlantic International Transoceanic	2006-12-20 03:58:00	866
East Coast	Atlantic International Transoceanic	2006-06-04 21:00:00	485
East Coast	Atlantic International Transoceanic	2006-03-09 01:41:00	409
East Coast	Atlantic International Transoceanic	2006-07-03 21:18:00	762
East Coast	Atlantic International Transoceanic	2006-12-28 23:33:00	763
East Coast	Atlantic International Transoceanic	2006-09-03 10:46:00	2006.1
East Coast	Atlantic International Transoceanic	2006-03-10 18:48:00	21203
East Coast	Atlantic International Transoceanic	2006-03-09 04:12:00	14833
East Coast	Atlantic International Transoceanic	2006-01-11 13:47:00	11625
East Coast	Atlantic International Transoceanic	2006-02-21 17:22:00	13899
East Coast	Atlantic International Transoceanic	2006-03-29 12:56:00	13899
East Coast	Atlantic International Transoceanic	2006-04-10 13:22:00	5664
East Coast	Atlantic International Transoceanic	2006-04-10 13:22:00	7778
East Coast	Atlantic International Transoceanic	2006-04-24 09:07:00	7936
East Coast	Atlantic International Transoceanic	2006-04-24 09:07:00	5514
East Coast	Atlantic International Transoceanic	2006-05-21 21:45:00	13499
East Coast	Atlantic International Transoceanic	2006-06-21 19:55:00	11625
East Coast	Atlantic International Transoceanic	2006-07-23 15:04:00	13948
East Coast	Atlantic International Transoceanic	2006-03-22 14:07:00	106
East Coast	Atlantic International Transoceanic	2006-03-22 14:07:00	56
East Coast	Atlantic International Transoceanic	2006-03-22 14:07:00	90
East Coast	Atlantic International Transoceanic	2006-03-22 14:07:00	114
East Coast	Atlantic International Transoceanic	2006-03-22 14:07:00	195
East Coast	Atlantic International Transoceanic	2006-03-22 14:07:00	160
East Coast	Atlantic International Transoceanic	2006-07-27 22:10:00	4629
East Coast	Atlantic International Transoceanic	2006-08-23 15:06:00	4811
East Coast	Atlantic International Transoceanic	2006-12-21 11:57:00	136
East Coast	Atlantic International Transoceanic	2006-04-16 16:29:00	15557
East Coast	Atlantic International Transoceanic	2006-05-22 08:45:00	15557
East Coast	Atlantic International Transoceanic	2006-04-08 18:47:00	1983
East Coast	Atlantic International Transoceanic	2006-05-05 20:30:00	1983
East Coast	Atlantic International Transoceanic	2006-09-07 11:37:00	1983
East Coast	Atlantic International Transoceanic	2006-08-31 12:47:00	404.5
East Coast	Atlantic International Transoceanic	2006-07-14	2644
East Coast	Atlantic International Transoceanic	2006-01-26 13:01:00	46892
East Coast	Atlantic International Transoceanic	2006-01-26 13:01:00	38646
East Coast	Atlantic International Transoceanic	2006-02-22 20:35:00	85538
East Coast	Atlantic International Transoceanic	2006-04-21 18:48:00	17470
East Coast	Atlantic International Transoceanic	2006-05-16 14:08:00	17470
East Coast	Atlantic International Transoceanic	2006-06-06 02:02:00	17470
East Coast	Atlantic International Transoceanic	2006-06-29 08:10:00	17470
East Coast	Atlantic International Transoceanic	2006-07-22 17:06:00	17470
East Coast	Atlantic International Transoceanic	2006-08-27 00:23:00	17470
East Coast	Atlantic International Transoceanic	2006-10-23 07:15:00	17470
East Coast	Atlantic International Transoceanic	2006-12-05 22:12:00	17470
East Coast	Atlantic International Transoceanic	2006-11-21 21:54:00	2911
East Coast	Atlantic International Transoceanic	2006-12-23 20:00:00	2911
East Coast	Atlantic International Transoceanic	2006-09-30 09:22:00	1735
East Coast	Atlantic International Transoceanic	2006-09-30 09:22:00	688
East Coast	Atlantic International Transoceanic	2006-07-13 18:27:00	36900
East Coast	Atlantic International Transoceanic	2006-12-06 08:22:00	5184
East Coast	Atlantic International Transoceanic	2006-12-29 19:15:00	5184
East Coast	Atlantic International Transoceanic	2006-07-27 18:41:00	7533
East Coast	Atlantic International Transoceanic	2006-07-27 18:41:00	697
East Coast	Atlantic International Transoceanic	2006-06-01 13:38:00	34996.5
East Coast	Atlantic International Transoceanic	2006-10-28 15:04:00	5958
East Coast	Atlantic International Transoceanic	2006-04-29 23:22:00	1409
East Coast	Atlantic International Transoceanic	2006-03-16 11:36:00	35114
East Coast	Atlantic International Transoceanic	2006-04-01 14:59:00	17937
East Coast	Atlantic International Transoceanic	2006-05-20 16:55:00	11332
East Coast	Atlantic International Transoceanic	2006-06-20 15:21:00	18332
East Coast	Atlantic International Transoceanic	2006-09-26 06:32:00	11343
East Coast	Atlantic International Transoceanic	2006-11-26 01:05:00	11343
East Coast	Atlantic International Transoceanic	2006-12-14 10:18:00	75313
East Coast	Atlantic International Transoceanic	2006-09-12	3707
East Coast	Atlantic International Transoceanic	2006-01-19 19:42:00	72670
East Coast	Atlantic International Transoceanic	2006-02-18 19:24:00	66460
East Coast	Atlantic International Transoceanic	2006-02-18 19:24:00	19446
East Coast	Atlantic International Transoceanic	2006-03-17 12:10:00	85478
East Coast	Atlantic International Transoceanic	2006-04-15 09:17:00	41298
East Coast	Atlantic International Transoceanic	2006-04-15 09:17:00	44180
East Coast	Atlantic International Transoceanic	2006-05-09 05:42:00	85906
East Coast	Atlantic International Transoceanic	2006-12-15 20:41:00	66460
East Coast	Atlantic International Transoceanic	2006-02-12 18:15:00	79268.5
East Coast	Atlantic International Transoceanic	2006-01-19	908
East Coast	Atlantic International Transoceanic	2006-01-19	1333
East Coast	Atlantic International Transoceanic	2006-03-07	1245
East Coast	Atlantic International Transoceanic	2006-03-07	331
East Coast	Atlantic International Transoceanic	2006-03-07	644
East Coast	Atlantic International Transoceanic	2006-03-07	1494
East Coast	Atlantic International Transoceanic	2006-04-18	920
East Coast	Atlantic International Transoceanic	2006-04-18	127
East Coast	Atlantic International Transoceanic	2006-09-01 16:21:00	16369.5
East Coast	Atlantic International Transoceanic	2006-02-27 18:12:00	375
East Coast	Atlantic International Transoceanic	2006-04-23 14:17:00	67760
East Coast	Atlantic International Transoceanic	2006-10-03 16:51:00	7400
East Coast	Atlantic International Transoceanic	2006-03-26 17:21:00	73718
East Coast	Atlantic International Transoceanic	2006-04-10 19:35:00	79800
East Coast	Atlantic International Transoceanic	2006-03-14 06:47:00	1099
East Coast	Atlantic International Transoceanic	2006-10-26 17:58:00	73319.5
East Coast	Atlantic International Transoceanic	2006-03-22 05:49:00	35151
East Coast	Atlantic International Transoceanic	2006-03-29 17:30:00	35151
East Coast	Atlantic International Transoceanic	2006-02-17 21:04:00	33577
East Coast	Atlantic International Transoceanic	2006-02-28 14:30:00	33577
East Coast	Atlantic International Transoceanic	2006-01-25 16:18:00	47794
East Coast	Atlantic International Transoceanic	2006-11-09 19:56:00	17254
East Coast	Atlantic International Transoceanic	2006-12-05	16704
East Coast	Atlantic International Transoceanic	2006-05-18 22:07:00	16704
East Coast	Atlantic International Transoceanic	2006-12-03 06:20:00	50796
East Coast	Atlantic International Transoceanic	2006-07-13 21:12:00	54530
East Coast	Atlantic International Transoceanic	2006-07-05 03:44:00	47070
East Coast	Atlantic International Transoceanic	2006-10-22 09:25:00	75483
East Coast	Atlantic International Transoceanic	2006-08-09 18:03:00	70869
East Coast	Atlantic International Transoceanic	2006-06-26 17:04:00	75227
East Coast	Atlantic International Transoceanic	2006-05-13 03:49:00	78325
East Coast	Atlantic International Transoceanic	2006-09-21 11:24:00	19879
East Coast	Atlantic International Transoceanic	2006-09-17 16:05:00	65304
East Coast	Atlantic International Transoceanic	2006-12-26 19:58:00	8134
East Coast	Atlantic International Transoceanic	2006-09-30 02:47:00	2811
East Coast	Atlantic International Transoceanic	2006-11-20 04:44:00	910
East Coast	Atlantic International Transoceanic	2006-08-18 17:58:00	879
East Coast	Atlantic International Transoceanic	2006-10-14 12:29:00	70399
East Coast	Atlantic International Transoceanic	2006-04-28 22:13:00	61344
East Coast	Atlantic International Transoceanic	2006-04-04 19:50:00	78835
East Coast	Atlantic International Transoceanic	2006-12-21 04:04:00	513
East Coast	Atlantic International Transoceanic	2006-09-21 14:49:00	2252
East Coast	Atlantic International Transoceanic	2006-05-02 20:56:00	21642
East Coast	Atlantic International Transoceanic	2006-12-11 15:24:00	66918
East Coast	Atlantic International Transoceanic	2006-05-18 22:21:00	74235
East Coast	Atlantic International Transoceanic	2006-01-01 17:53:00	20438
East Coast	Atlantic International Transoceanic	2006-01-24 07:06:00	20438
East Coast	Atlantic International Transoceanic	2006-04-12 19:35:00	26786
East Coast	Atlantic International Transoceanic	2006-06-20 16:17:00	20438
East Coast	Atlantic International Transoceanic	2006-08-17 11:21:00	20438
East Coast	Atlantic International Transoceanic	2006-10-10 23:51:00	20438
East Coast	Atlantic International Transoceanic	2006-11-06 21:19:00	20436
East Coast	Atlantic International Transoceanic	2006-12-09 09:19:00	20438
East Coast	Atlantic International Transoceanic	2006-07-14 23:15:00	74796
East Coast	Atlantic International Transoceanic	2006-11-23 01:45:00	73016
East Coast	Atlantic International Transoceanic	2006-11-01 18:55:00	35703
East Coast	Atlantic International Transoceanic	2006-11-10 17:43:00	21142
East Coast	Atlantic International Transoceanic	2006-01-19 20:38:00	37730
East Coast	Atlantic International Transoceanic	2006-03-21 16:37:00	37730
East Coast	Atlantic International Transoceanic	2006-12-11 23:57:00	38536.5
East Coast	Atlantic International Transoceanic	2006-04-05 21:12:00	867
East Coast	Atlantic International Transoceanic	2006-04-05 21:12:00	3575
East Coast	Atlantic International Transoceanic	2006-04-05 21:12:00	5
East Coast	Atlantic International Transoceanic	2006-04-05 21:12:00	103
East Coast	Atlantic International Transoceanic	2006-11-04 20:33:00	6833
East Coast	Atlantic International Transoceanic	2006-08-25 14:51:00	41394
East Coast	Atlantic International Transoceanic	2006-08-28 01:58:00	978
East Coast	Atlantic International Transoceanic	2006-05-15 10:28:00	45623
East Coast	Atlantic International Transoceanic	2006-05-15 10:28:00	22750
East Coast	Atlantic International Transoceanic	2006-01-24 15:25:00	31470
East Coast	Atlantic International Transoceanic	2006-11-06 15:48:00	618
East Coast	Atlantic International Transoceanic	2006-04-28	420
East Coast	Atlantic International Transoceanic	2006-04-28	210
East Coast	Atlantic International Transoceanic	2006-11-04	1179
East Coast	Atlantic International Transoceanic	2006-11-04	972
East Coast	Atlantic International Transoceanic	2006-11-04	926
East Coast	Atlantic International Transoceanic	2006-11-04	3163
East Coast	Atlantic International Transoceanic	2006-05-23 19:14:00	30856
East Coast	Atlantic International Transoceanic	2006-06-04 05:16:00	31075
East Coast	Atlantic International Transoceanic	2006-06-14 18:38:00	30856
East Coast	Atlantic International Transoceanic	2006-07-30 18:08:00	30586
East Coast	Atlantic International Transoceanic	2006-10-02 12:32:00	31252
East Coast	Atlantic International Transoceanic	2006-11-03 13:25:00	30856
East Coast	Atlantic International Transoceanic	2006-12-03 06:58:00	30637
East Coast	Atlantic International Transoceanic	2006-01-22 21:23:00	29050
East Coast	Atlantic International Transoceanic	2006-02-22 00:29:00	29050
East Coast	Atlantic International Transoceanic	2006-03-01 04:08:00	29050
East Coast	Atlantic International Transoceanic	2006-03-30 07:01:00	29835
East Coast	Atlantic International Transoceanic	2006-05-01 23:16:00	29050
East Coast	Atlantic International Transoceanic	2006-06-01 19:16:00	29050
East Coast	Atlantic International Transoceanic	2006-06-27 14:36:00	29050
East Coast	Atlantic International Transoceanic	2006-07-25 16:51:00	29050
East Coast	Atlantic International Transoceanic	2006-08-22 10:30:00	29050
East Coast	Atlantic International Transoceanic	2006-09-23 03:51:00	31324
East Coast	Atlantic International Transoceanic	2006-10-26 11:54:00	17321
East Coast	Atlantic International Transoceanic	2006-10-26 11:54:00	14003
East Coast	Atlantic International Transoceanic	2006-11-22 08:46:00	31473
East Coast	Atlantic International Transoceanic	2006-12-17 20:02:00	31324
East Coast	Atlantic International Transoceanic	2006-03-05 04:22:00	24613
East Coast	Atlantic International Transoceanic	2006-01-07 17:20:00	26488
East Coast	Atlantic International Transoceanic	2006-02-10 18:14:00	26488
East Coast	Atlantic International Transoceanic	2006-05-24 09:38:00	28074
East Coast	Atlantic International Transoceanic	2006-05-29 19:57:00	28016
East Coast	Atlantic International Transoceanic	2006-07-05 12:40:00	28869
East Coast	Atlantic International Transoceanic	2006-08-13	30944
East Coast	Atlantic International Transoceanic	2006-09-09 19:31:00	28016
East Coast	Atlantic International Transoceanic	2006-10-08 03:29:00	30376
East Coast	Atlantic International Transoceanic	2006-11-28 20:17:00	27822
East Coast	Atlantic International Transoceanic	2006-12-20 17:28:00	27822
East Coast	Atlantic International Transoceanic	2006-12-29 02:28:00	28016
East Coast	Atlantic International Transoceanic	2006-07-27 17:04:00	6036
East Coast	Atlantic International Transoceanic	2006-08-06 12:29:00	6036
East Coast	Atlantic International Transoceanic	2006-01-24 17:42:00	22911.5
East Coast	Atlantic International Transoceanic	2006-12-16 02:11:00	30881
East Coast	Atlantic International Transoceanic	2006-09-05 12:13:00	18763
East Coast	Atlantic International Transoceanic	2006-04-09 16:26:00	21215
East Coast	Atlantic International Transoceanic	2006-07-07 17:37:00	19027
East Coast	Atlantic International Transoceanic	2006-10-03 07:40:00	8408
East Coast	Atlantic International Transoceanic	2006-07-05 17:05:00	5071.8
East Coast	Atlantic International Transoceanic	2006-01-17 18:16:00	2760
East Coast	Atlantic International Transoceanic	2006-03-11 03:23:00	2760
East Coast	Atlantic International Transoceanic	2006-04-29 03:06:00	2760
East Coast	Atlantic International Transoceanic	2006-08-10 16:28:00	2760
East Coast	Atlantic International Transoceanic	2006-10-31 14:07:00	2760
East Coast	Atlantic International Transoceanic	2006-06-28	860
East Coast	Atlantic International Transoceanic	2006-12-22 19:40:00	2718.6
East Coast	Atlantic International Transoceanic	2006-05-30 04:50:00	13997.5
East Coast	Atlantic International Transoceanic	2006-05-21 13:54:00	61235
East Coast	Atlantic International Transoceanic	2006-06-05 22:12:00	10975.5
East Coast	Atlantic International Transoceanic	2006-11-25 08:26:00	38298
East Coast	Atlantic International Transoceanic	2006-08-14 10:55:00	25814
East Coast	Atlantic International Transoceanic	2006-05-09 04:33:00	14613.5
East Coast	Atlantic International Transoceanic	2006-05-18 19:39:00	65701
East Coast	Atlantic International Transoceanic	2006-01-08 17:19:00	40464
East Coast	Atlantic International Transoceanic	2006-01-18 08:04:00	40259
East Coast	Atlantic International Transoceanic	2006-01-28 07:06:00	40259
East Coast	Atlantic International Transoceanic	2006-02-04 20:27:00	40259
East Coast	Atlantic International Transoceanic	2006-02-16 21:54:00	40259
East Coast	Atlantic International Transoceanic	2006-03-01 05:40:00	40259
East Coast	Atlantic International Transoceanic	2006-03-13 23:55:00	40259
East Coast	Atlantic International Transoceanic	2006-03-22 22:51:00	40259
East Coast	Atlantic International Transoceanic	2006-04-01 02:12:00	40259
East Coast	Atlantic International Transoceanic	2006-04-17 23:31:00	40259
East Coast	Atlantic International Transoceanic	2006-04-26 03:30:00	40259
East Coast	Atlantic International Transoceanic	2006-05-04 18:28:00	40259
East Coast	Atlantic International Transoceanic	2006-05-12 02:35:00	40259
East Coast	Atlantic International Transoceanic	2006-05-21 20:37:00	40259
East Coast	Atlantic International Transoceanic	2006-05-31 18:48:00	40259
East Coast	Atlantic International Transoceanic	2006-06-18 20:03:00	40259
East Coast	Atlantic International Transoceanic	2006-06-29 10:10:00	40566
East Coast	Atlantic International Transoceanic	2006-07-12 22:40:00	40259
East Coast	Atlantic International Transoceanic	2006-07-22 14:03:00	40259
East Coast	Atlantic International Transoceanic	2006-08-02 04:18:00	40259
East Coast	Atlantic International Transoceanic	2006-08-11 10:58:00	40259
East Coast	Atlantic International Transoceanic	2006-08-20 20:43:00	40259
East Coast	Atlantic International Transoceanic	2006-08-30 12:33:00	40259
East Coast	Atlantic International Transoceanic	2006-09-08 12:30:00	40259
East Coast	Atlantic International Transoceanic	2006-11-26 16:18:00	40259
East Coast	Atlantic International Transoceanic	2006-12-05 19:36:00	40259
East Coast	Atlantic International Transoceanic	2006-12-20 15:22:00	40259
East Coast	Atlantic International Transoceanic	2006-12-30 18:17:00	40259
East Coast	Atlantic International Transoceanic	2006-05-26 01:24:00	19551
East Coast	Atlantic International Transoceanic	2006-01-05 10:55:00	28982.5
East Coast	Atlantic International Transoceanic	2006-02-04 03:56:00	28982.5
East Coast	Atlantic International Transoceanic	2006-03-08 13:19:00	28982.5
East Coast	Atlantic International Transoceanic	2006-04-09 01:00:00	28982.5
East Coast	Atlantic International Transoceanic	2006-05-09 05:31:00	28982.5
East Coast	Atlantic International Transoceanic	2006-06-06 17:01:00	28982.5
East Coast	Atlantic International Transoceanic	2006-07-09 17:37:00	28982.5
East Coast	Atlantic International Transoceanic	2006-08-02 20:18:00	28982.5
East Coast	Atlantic International Transoceanic	2006-09-04 16:27:00	29496
East Coast	Atlantic International Transoceanic	2006-10-14 00:51:00	28469
East Coast	Atlantic International Transoceanic	2006-12-04 16:07:00	18407
East Coast	Atlantic International Transoceanic	2006-12-08 17:51:00	28982.5
East Coast	Atlantic International Transoceanic	2006-08-10 11:11:00	9160
East Coast	Atlantic International Transoceanic	2006-08-28	997
East Coast	Atlantic International Transoceanic	2006-01-11 12:42:00	21507
East Coast	Atlantic International Transoceanic	2006-04-24 16:25:00	8743
East Coast	Atlantic International Transoceanic	2006-04-24 16:25:00	11546
East Coast	Atlantic International Transoceanic	2006-04-29 23:10:00	16968
East Coast	Atlantic International Transoceanic	2006-05-08 15:00:00	16968
East Coast	Atlantic International Transoceanic	2006-06-18 17:00:00	16968
East Coast	Atlantic International Transoceanic	2006-07-04 18:50:00	17395
East Coast	Atlantic International Transoceanic	2006-09-11 22:45:00	16968
East Coast	Atlantic International Transoceanic	2006-09-29 00:40:00	16968
East Coast	Atlantic International Transoceanic	2006-11-07 15:10:00	15792
East Coast	Atlantic International Transoceanic	2006-01-08 17:02:00	22630
East Coast	Atlantic International Transoceanic	2006-07-20 10:58:00	20318
East Coast	Atlantic International Transoceanic	2006-06-29 07:45:00	78001
East Coast	Atlantic International Transoceanic	2006-11-15 02:27:00	76287
East Coast	Atlantic International Transoceanic	2006-06-25 16:43:00	9464
East Coast	Atlantic International Transoceanic	2006-03-04 15:12:00	5255.5
East Coast	Atlantic International Transoceanic	2006-03-21 22:33:00	5255.5
East Coast	Atlantic International Transoceanic	2006-09-22 21:51:00	5255.5
East Coast	Atlantic International Transoceanic	2006-12-07 08:52:00	5255.5
East Coast	Atlantic International Transoceanic	2006-12-29 22:17:00	5255.5
East Coast	Atlantic International Transoceanic	2006-11-21 16:47:00	15198
East Coast	Atlantic International Transoceanic	2006-11-27 23:07:00	15455
East Coast	Atlantic International Transoceanic	2006-12-06 02:52:00	15660
East Coast	Atlantic International Transoceanic	2006-05-16 12:34:00	25612
East Coast	Atlantic International Transoceanic	2006-05-14 02:32:00	26226
East Coast	Atlantic International Transoceanic	2006-09-02 22:36:00	1481
East Coast	Atlantic International Transoceanic	2006-09-02 22:36:00	3890
East Coast	Atlantic International Transoceanic	2006-09-05 18:11:00	57390
East Coast	Atlantic International Transoceanic	2006-10-19 03:19:00	70043
East Coast	Atlantic International Transoceanic	2006-02-11 07:08:00	1386
East Coast	Atlantic International Transoceanic	2006-11-19 18:45:00	140
East Coast	Atlantic International Transoceanic	2006-01-11 14:51:00	90883
East Coast	Atlantic International Transoceanic	2006-03-22 19:49:00	97728
East Coast	Atlantic International Transoceanic	2006-04-15 06:10:00	85748
East Coast	Atlantic International Transoceanic	2006-05-12 19:01:00	112768
East Coast	Atlantic International Transoceanic	2006-06-11 08:20:00	85748
East Coast	Atlantic International Transoceanic	2006-07-08 12:09:00	112768
East Coast	Atlantic International Transoceanic	2006-08-03 17:01:00	85748
East Coast	Atlantic International Transoceanic	2006-08-29 03:02:00	85748
East Coast	Atlantic International Transoceanic	2006-09-20 09:37:00	85748
East Coast	Atlantic International Transoceanic	2006-10-23	85746
East Coast	Atlantic International Transoceanic	2006-11-19 19:43:00	85748
East Coast	Atlantic International Transoceanic	2006-12-20 16:08:00	121350
East Coast	Atlantic International Transoceanic	2006-05-14 00:36:00	36258.5
East Coast	Atlantic International Transoceanic	2006-01-21 09:50:00	23719
East Coast	Atlantic International Transoceanic	2006-12-08 13:23:00	1864
East Coast	Atlantic International Transoceanic	2006-04-11 15:21:00	19373.5
East Coast	Atlantic International Transoceanic	2006-06-07 22:15:00	19373.5
East Coast	Atlantic International Transoceanic	2006-08-08 14:40:00	19373.5
East Coast	Atlantic International Transoceanic	2006-11-22	103
East Coast	Atlantic International Transoceanic	2006-12-25 16:18:00	14873
East Coast	Atlantic International Transoceanic	2006-12-25 16:18:00	1019
East Coast	Atlantic International Transoceanic	2006-05-09 07:14:00	14946
East Coast	Atlantic International Transoceanic	2006-09-24 14:00:00	2696
East Coast	Atlantic International Transoceanic	2006-03-05	566
East Coast	Atlantic International Transoceanic	2006-03-24 07:38:00	566
East Coast	Atlantic International Transoceanic	2006-03-15 12:26:00	1120
East Coast	Atlantic International Transoceanic	2006-12-18 12:15:00	1120
East Coast	Atlantic International Transoceanic	2006-02-09 16:34:00	1849
East Coast	Atlantic International Transoceanic	2006-07-30 10:32:00	1642
East Coast	Atlantic International Transoceanic	2006-10-03	9755
East Coast	Atlantic International Transoceanic	2006-12-08 15:16:00	9755
East Coast	Atlantic International Transoceanic	2006-05-07 10:43:00	5241.3
East Coast	Atlantic International Transoceanic	2006-08-28 10:22:00	18222.5
East Coast	Atlantic International Transoceanic	2006-04-20 19:11:00	11812
East Coast	Atlantic International Transoceanic	2006-09-23	1438
East Coast	Atlantic International Transoceanic	2006-10-15	308
East Coast	Atlantic International Transoceanic	2006-04-26	221
East Coast	Atlantic International Transoceanic	2006-10-22 19:23:00	35280
East Coast	Atlantic International Transoceanic	2006-06-29 14:00:00	2146
East Coast	Atlantic International Transoceanic	2006-06-29 14:00:00	75
East Coast	Atlantic International Transoceanic	2006-04-21 22:09:00	1605
East Coast	Atlantic International Transoceanic	2006-11-22 14:24:00	1138
East Coast	Atlantic International Transoceanic	2006-11-22 14:24:00	1623
East Coast	Atlantic International Transoceanic	2006-12-26 19:46:00	24076
East Coast	Atlantic International Transoceanic	2006-04-25 15:44:00	2001
East Coast	Atlantic International Transoceanic	2006-08-28 16:45:00	51471
East Coast	Atlantic International Transoceanic	2006-11-29 03:40:00	15052
East Coast	Atlantic International Transoceanic	2006-07-10 10:14:00	980
East Coast	Atlantic International Transoceanic	2006-07-10 10:14:00	980
East Coast	Atlantic International Transoceanic	2006-07-10 10:14:00	10090
East Coast	Atlantic International Transoceanic	2006-07-10 10:14:00	980
East Coast	Atlantic International Transoceanic	2006-06-21 21:18:00	11778
East Coast	Atlantic International Transoceanic	2006-04-13 01:15:00	15140
East Coast	Atlantic International Transoceanic	2006-07-23 22:49:00	27999
East Coast	Atlantic International Transoceanic	2006-02-20	21002
East Coast	Atlantic International Transoceanic	2006-03-13 03:29:00	21002
East Coast	Atlantic International Transoceanic	2006-04-16	21002
East Coast	Atlantic International Transoceanic	2006-05-13 13:45:00	21002
East Coast	Atlantic International Transoceanic	2006-06-11 21:45:00	19667
East Coast	Atlantic International Transoceanic	2006-06-30 21:07:00	21002
East Coast	Atlantic International Transoceanic	2006-08-05 21:26:00	20847
East Coast	Atlantic International Transoceanic	2006-09-07	21016
East Coast	Atlantic International Transoceanic	2006-10-04 22:59:00	21002
East Coast	Atlantic International Transoceanic	2006-11-07 09:42:00	21278
East Coast	Atlantic International Transoceanic	2006-12-06 18:26:00	21002
East Coast	Atlantic International Transoceanic	2006-11-03 04:34:00	5429
East Coast	Atlantic International Transoceanic	2006-11-01 17:50:00	22759
East Coast	Atlantic International Transoceanic	2006-05-28 14:46:00	14976
East Coast	Atlantic International Transoceanic	2006-09-14 12:13:00	114
East Coast	Atlantic International Transoceanic	2006-09-05 00:50:00	23500
East Coast	Atlantic International Transoceanic	2006-12-01 19:46:00	738
East Coast	Atlantic International Transoceanic	2006-01-18 10:02:00	10986
East Coast	Atlantic International Transoceanic	2006-01-30 17:28:00	11452
East Coast	Atlantic International Transoceanic	2006-02-08 09:07:00	10986
East Coast	Atlantic International Transoceanic	2006-11-02 05:18:00	10959
East Coast	Atlantic International Transoceanic	2006-11-10 14:43:00	10986
East Coast	Atlantic International Transoceanic	2006-11-19 20:03:00	10905
East Coast	Atlantic International Transoceanic	2006-11-29 05:47:00	11036
East Coast	Atlantic International Transoceanic	2006-12-11 14:52:00	11451
East Coast	Atlantic International Transoceanic	2006-12-23 00:27:00	11205
East Coast	Atlantic International Transoceanic	2006-12-31 02:26:00	10986
East Coast	Atlantic International Transoceanic	2006-05-06 18:23:00	7504.5
East Coast	Atlantic International Transoceanic	2006-05-06 18:23:00	7504.5
East Coast	Atlantic International Transoceanic	2006-05-06 18:23:00	7504.5
East Coast	Atlantic International Transoceanic	2006-07-13 19:17:00	7504.5
East Coast	Atlantic International Transoceanic	2006-07-21 00:53:00	5659
East Coast	Atlantic International Transoceanic	2006-07-26 03:49:00	9350
East Coast	Atlantic International Transoceanic	2006-08-30 22:29:58	5453
East Coast	Atlantic International Transoceanic	2006-08-30 22:29:58	10133
East Coast	Atlantic International Transoceanic	2006-10-09 08:17:00	44681
East Coast	Atlantic International Transoceanic	2006-11-06 00:46:00	99176
East Coast	Atlantic International Transoceanic	2006-12-02 03:32:00	36435
East Coast	Atlantic International Transoceanic	2006-12-21 10:19:00	19763
East Coast	Atlantic International Transoceanic	2006-12-09 21:32:00	36866
East Coast	Atlantic International Transoceanic	2006-06-19	2142
East Coast	Atlantic International Transoceanic	2006-12-20 09:20:00	33241
East Coast	Atlantic International Transoceanic	2006-11-09 15:36:00	12079.5
East Coast	Atlantic International Transoceanic	2006-01-30 18:22:00	29499
East Coast	Atlantic International Transoceanic	2006-11-04 20:52:00	36829.5
East Coast	Atlantic International Transoceanic	2006-05-25 13:11:00	16872.5
East Coast	Atlantic International Transoceanic	2006-02-04 17:24:00	22900
East Coast	Atlantic International Transoceanic	2006-09-05	16295
East Coast	Atlantic International Transoceanic	2006-01-06 19:38:00	6366
East Coast	Atlantic International Transoceanic	2006-01-14 01:56:00	10511
East Coast	Atlantic International Transoceanic	2006-01-21 19:37:00	6366
East Coast	Atlantic International Transoceanic	2006-01-25 22:24:00	6366
East Coast	Atlantic International Transoceanic	2006-02-04 18:49:00	1782
East Coast	Atlantic International Transoceanic	2006-02-14	1782
East Coast	Atlantic International Transoceanic	2006-02-20	1782
East Coast	Atlantic International Transoceanic	2006-02-28 01:49:00	1804
East Coast	Atlantic International Transoceanic	2006-03-07 08:12:00	1782
East Coast	Atlantic International Transoceanic	2006-03-14 01:41:00	1782
East Coast	Atlantic International Transoceanic	2006-03-18 16:12:00	1782
East Coast	Atlantic International Transoceanic	2006-03-25 10:01:00	1782
East Coast	Atlantic International Transoceanic	2006-04-01 03:46:00	1782
East Coast	Atlantic International Transoceanic	2006-04-08 10:31:00	1782
East Coast	Atlantic International Transoceanic	2006-04-13 01:46:00	1782
East Coast	Atlantic International Transoceanic	2006-04-22 08:39:00	1782
East Coast	Atlantic International Transoceanic	2006-04-29 15:03:00	1782
East Coast	Atlantic International Transoceanic	2006-05-10 12:21:00	1782
East Coast	Atlantic International Transoceanic	2006-05-16 21:38:00	6236
East Coast	Atlantic International Transoceanic	2006-05-25 12:19:00	2674
East Coast	Atlantic International Transoceanic	2006-06-01 05:43:00	1916
East Coast	Atlantic International Transoceanic	2006-06-07 05:30:00	6370
East Coast	Atlantic International Transoceanic	2006-06-16 05:07:00	1782
East Coast	Atlantic International Transoceanic	2006-06-23 18:32:00	6370
East Coast	Atlantic International Transoceanic	2006-07-02 06:34:00	1782
East Coast	Atlantic International Transoceanic	2006-07-08 11:44:00	1782
East Coast	Atlantic International Transoceanic	2006-07-15 04:52:00	1782
East Coast	Atlantic International Transoceanic	2006-07-21 23:10:00	1782
East Coast	Atlantic International Transoceanic	2006-07-27 08:30:00	5353
East Coast	Atlantic International Transoceanic	2006-08-04 21:20:00	1938
East Coast	Atlantic International Transoceanic	2006-08-11 15:30:00	1938
East Coast	Atlantic International Transoceanic	2006-08-18 09:35:00	1938
East Coast	Atlantic International Transoceanic	2006-08-23 01:29:00	1938
East Coast	Atlantic International Transoceanic	2006-09-03 04:10:00	6364
East Coast	Atlantic International Transoceanic	2006-09-11 04:01:00	1938
East Coast	Atlantic International Transoceanic	2006-09-17 22:44:00	1791
East Coast	Atlantic International Transoceanic	2006-09-23 05:04:00	6729
East Coast	Atlantic International Transoceanic	2006-10-01 07:52:00	1938
East Coast	Atlantic International Transoceanic	2006-10-11 17:01:00	1804
East Coast	Atlantic International Transoceanic	2006-10-18 11:35:00	1938
East Coast	Atlantic International Transoceanic	2006-10-23 14:13:00	6404
East Coast	Atlantic International Transoceanic	2006-11-01 21:53:00	1804
East Coast	Atlantic International Transoceanic	2006-11-10 17:25:00	1804
East Coast	Atlantic International Transoceanic	2006-11-18 12:20:00	1804
East Coast	Atlantic International Transoceanic	2006-11-23 20:52:00	6404
East Coast	Atlantic International Transoceanic	2006-12-04 00:33:00	1804
East Coast	Atlantic International Transoceanic	2006-12-15 10:34:00	1784
East Coast	Atlantic International Transoceanic	2006-12-23 03:34:00	1784
East Coast	Atlantic International Transoceanic	2006-12-31 12:50:00	1784
East Coast	Atlantic International Transoceanic	2006-01-09 22:26:00	8312
East Coast	Atlantic International Transoceanic	2006-01-20 17:51:00	8312
East Coast	Atlantic International Transoceanic	2006-01-30 14:28:00	8312
East Coast	Atlantic International Transoceanic	2006-02-10 12:15:00	8312
East Coast	Atlantic International Transoceanic	2006-03-05 18:26:00	8526
East Coast	Atlantic International Transoceanic	2006-03-16 14:54:00	7910
East Coast	Atlantic International Transoceanic	2006-03-28 12:56:00	8218
East Coast	Atlantic International Transoceanic	2006-04-07 22:01:00	8321
East Coast	Atlantic International Transoceanic	2006-04-20 18:41:00	7910
East Coast	Atlantic International Transoceanic	2006-04-28 14:12:00	8321
East Coast	Atlantic International Transoceanic	2006-05-22 14:39:00	23006
East Coast	Atlantic International Transoceanic	2006-06-03 17:38:00	21311
East Coast	Atlantic International Transoceanic	2006-06-12 20:00:00	21414
East Coast	Atlantic International Transoceanic	2006-06-25 00:49:00	8259
East Coast	Atlantic International Transoceanic	2006-07-04 20:58:00	8480
East Coast	Atlantic International Transoceanic	2006-07-14 21:16:00	21552
East Coast	Atlantic International Transoceanic	2006-07-27 15:46:00	7961
East Coast	Atlantic International Transoceanic	2006-08-07 12:19:00	1541
East Coast	Atlantic International Transoceanic	2006-08-07 12:19:00	6728
East Coast	Atlantic International Transoceanic	2006-08-18 14:54:00	20439
East Coast	Atlantic International Transoceanic	2006-09-10 20:47:00	21413
East Coast	Atlantic International Transoceanic	2006-09-23 08:50:00	20387
East Coast	Atlantic International Transoceanic	2006-11-10 18:07:00	26816
East Coast	Atlantic International Transoceanic	2006-11-23 20:39:00	15148
East Coast	Atlantic International Transoceanic	2006-11-23 20:39:00	6009
East Coast	Atlantic International Transoceanic	2006-12-22 15:52:00	20138
East Coast	Atlantic International Transoceanic	2006-09-06 18:39:00	14948
East Coast	Atlantic International Transoceanic	2006-09-16 08:13:00	11761
East Coast	Atlantic International Transoceanic	2006-04-28 17:10:00	13604.5
East Coast	Atlantic International Transoceanic	2006-11-17 16:00:00	19467
East Coast	Atlantic International Transoceanic	2006-11-17 16:00:00	9806
East Coast	Atlantic International Transoceanic	2006-02-07 15:12:00	8878
East Coast	Atlantic International Transoceanic	2006-04-14 22:53:00	8878
East Coast	Atlantic International Transoceanic	2006-12-07 02:56:00	8878
East Coast	Atlantic International Transoceanic	2006-11-16 09:45:00	13901
East Coast	Atlantic International Transoceanic	2006-02-25 23:31:00	26082
East Coast	Atlantic International Transoceanic	2006-11-14 13:48:00	13805
East Coast	Atlantic International Transoceanic	2006-11-14 13:48:00	10052
East Coast	Atlantic International Transoceanic	2006-10-28 22:24:00	25546
East Coast	Atlantic International Transoceanic	2006-06-10 20:04:00	25158
East Coast	Atlantic International Transoceanic	2006-01-13 09:14:00	65856
East Coast	Atlantic International Transoceanic	2006-02-09 04:13:00	65856
East Coast	Atlantic International Transoceanic	2006-03-09 19:47:00	65856
East Coast	Atlantic International Transoceanic	2006-04-09 19:52:00	65856
East Coast	Atlantic International Transoceanic	2006-05-06 23:30:00	65856
East Coast	Atlantic International Transoceanic	2006-06-09 09:36:00	65856
East Coast	Atlantic International Transoceanic	2006-07-04 09:17:00	65856
East Coast	Atlantic International Transoceanic	2006-07-28 19:45:00	65856
East Coast	Atlantic International Transoceanic	2006-08-22 11:39:00	65856
East Coast	Atlantic International Transoceanic	2006-09-24 06:59:00	65856
East Coast	Atlantic International Transoceanic	2006-10-26 22:55:00	65856
East Coast	Atlantic International Transoceanic	2006-11-22 13:00:00	65856
East Coast	Atlantic International Transoceanic	2006-12-27 14:25:00	65856
East Coast	Atlantic International Transoceanic	2006-06-15 20:06:00	417
East Coast	Atlantic International Transoceanic	2006-06-15 20:06:00	2888
East Coast	Atlantic International Transoceanic	2006-06-27 04:26:00	3558
East Coast	Atlantic International Transoceanic	2006-09-05 14:43:00	6761
East Coast	Atlantic International Transoceanic	2006-09-05 14:43:00	8133
East Coast	Atlantic International Transoceanic	2006-07-20 13:29:00	21442
East Coast	Atlantic International Transoceanic	2006-08-19 14:10:00	4400
East Coast	Atlantic International Transoceanic	2006-08-19 14:10:00	1900
East Coast	Atlantic International Transoceanic	2006-08-19 14:10:00	1300
East Coast	Atlantic International Transoceanic	2006-05-02 21:00:00	370.2
East Coast	Atlantic International Transoceanic	2006-05-04 10:33:00	370.2
East Coast	Atlantic International Transoceanic	2006-10-19 19:08:00	18863
East Coast	Atlantic International Transoceanic	2006-05-25 19:11:00	37864.5
East Coast	Atlantic International Transoceanic	2006-08-29 09:40:00	22804
East Coast	Atlantic International Transoceanic	2006-01-01 19:27:00	792
East Coast	Atlantic International Transoceanic	2006-01-17	772
East Coast	Atlantic International Transoceanic	2006-03-25 22:34:00	792
East Coast	Atlantic International Transoceanic	2006-05-24 23:13:00	792
East Coast	Atlantic International Transoceanic	2006-06-29 19:14:00	792
East Coast	Atlantic International Transoceanic	2006-07-09 12:00:00	1479
East Coast	Atlantic International Transoceanic	2006-08-16 00:55:00	462
East Coast	Atlantic International Transoceanic	2006-09-14 10:35:00	792
East Coast	Atlantic International Transoceanic	2006-10-08 16:20:00	1022
East Coast	Atlantic International Transoceanic	2006-11-30 12:58:00	34124
East Coast	Atlantic International Transoceanic	2006-01-15 03:36:00	11759.5
East Coast	Atlantic International Transoceanic	2006-01-21 10:39:00	11759.5
East Coast	Atlantic International Transoceanic	2006-01-21 10:39:00	11759.5
East Coast	Atlantic International Transoceanic	2006-02-03 08:28:00	11759.5
East Coast	Atlantic International Transoceanic	2006-02-09 15:25:00	11759.5
East Coast	Atlantic International Transoceanic	2006-02-16 17:13:00	11759.5
East Coast	Atlantic International Transoceanic	2006-02-16 17:13:00	11759.5
East Coast	Atlantic International Transoceanic	2006-02-25 02:27:00	11759.5
East Coast	Atlantic International Transoceanic	2006-02-25 02:27:00	11759.5
East Coast	Atlantic International Transoceanic	2006-03-04 08:07:00	11759.5
East Coast	Atlantic International Transoceanic	2006-03-09 00:30:00	12500
East Coast	Atlantic International Transoceanic	2006-03-15 15:01:00	13850
East Coast	Atlantic International Transoceanic	2006-03-19 13:05:00	11759.5
East Coast	Atlantic International Transoceanic	2006-04-13 16:41:00	11759.5
East Coast	Atlantic International Transoceanic	2006-04-24 11:16:00	11759.5
East Coast	Atlantic International Transoceanic	2006-05-05 21:11:00	11759.5
East Coast	Atlantic International Transoceanic	2006-05-12 15:56:00	13180
East Coast	Atlantic International Transoceanic	2006-05-23 00:13:00	5084
East Coast	Atlantic International Transoceanic	2006-05-28 16:35:00	5084
East Coast	Atlantic International Transoceanic	2006-06-08 14:25:00	11759.5
East Coast	Atlantic International Transoceanic	2006-06-19 23:30:00	11759.5
East Coast	Atlantic International Transoceanic	2006-06-27 18:00:00	14584
East Coast	Atlantic International Transoceanic	2006-07-08 03:29:00	11019
East Coast	Atlantic International Transoceanic	2006-07-08 03:29:00	2000
East Coast	Atlantic International Transoceanic	2006-07-18 23:53:00	11759.5
East Coast	Atlantic International Transoceanic	2006-07-14 23:30:00	1082
East Coast	Atlantic International Transoceanic	2006-07-14 23:30:00	925
East Coast	Atlantic International Transoceanic	2006-10-07 11:17:00	14002.5
East Coast	Atlantic International Transoceanic	2006-01-21 07:09:00	2918
East Coast	Atlantic International Transoceanic	2006-02-17 05:16:00	2918
East Coast	Atlantic International Transoceanic	2006-02-23 00:05:00	1835
East Coast	Atlantic International Transoceanic	2006-02-23 00:05:00	1083
East Coast	Atlantic International Transoceanic	2006-04-08 15:25:00	2918
East Coast	Atlantic International Transoceanic	2006-04-14 07:14:00	2918
East Coast	Atlantic International Transoceanic	2006-05-20 20:48:00	2918
East Coast	Atlantic International Transoceanic	2006-10-13 14:14:00	2918
East Coast	Atlantic International Transoceanic	2006-10-17 16:16:00	2918
East Coast	Atlantic International Transoceanic	2006-01-16 18:21:00	5020
East Coast	Atlantic International Transoceanic	2006-03-31 02:17:00	5020
East Coast	Atlantic International Transoceanic	2006-01-16	1140
East Coast	Atlantic International Transoceanic	2006-02-19	1330
East Coast	Atlantic International Transoceanic	2006-03-25 14:51:00	1037
East Coast	Atlantic International Transoceanic	2006-04-15 04:37:00	6372
East Coast	Atlantic International Transoceanic	2006-06-23	1469
East Coast	Atlantic International Transoceanic	2006-06-25	426
East Coast	Atlantic International Transoceanic	2006-07-16	729
East Coast	Atlantic International Transoceanic	2006-07-16	318
East Coast	Atlantic International Transoceanic	2006-07-16	1078
East Coast	Atlantic International Transoceanic	2006-07-19	2081
East Coast	Atlantic International Transoceanic	2006-07-19	619
East Coast	Atlantic International Transoceanic	2006-08-11	1924
East Coast	Atlantic International Transoceanic	2006-08-13	1419
East Coast	Atlantic International Transoceanic	2006-08-13	3990
East Coast	Atlantic International Transoceanic	2006-09-07	694
East Coast	Atlantic International Transoceanic	2006-09-07	1555
East Coast	Atlantic International Transoceanic	2006-09-23	3349
East Coast	Atlantic International Transoceanic	2006-09-23	248
East Coast	Atlantic International Transoceanic	2006-09-23	576
East Coast	Atlantic International Transoceanic	2006-09-23	1494
East Coast	Atlantic International Transoceanic	2006-10-15	1330
East Coast	Atlantic International Transoceanic	2006-10-22	3952
East Coast	Atlantic International Transoceanic	2006-10-22	4114
East Coast	Atlantic International Transoceanic	2006-10-22	1220
East Coast	Atlantic International Transoceanic	2006-05-21 20:00:00	30500
East Coast	Atlantic International Transoceanic	2006-04-15 15:18:00	888
East Coast	Atlantic International Transoceanic	2006-04-15 15:18:00	888
East Coast	Atlantic International Transoceanic	2006-04-15 15:18:00	888
East Coast	Atlantic International Transoceanic	2006-04-15 15:18:00	888
East Coast	Atlantic International Transoceanic	2006-06-21 00:48:00	888
East Coast	Atlantic International Transoceanic	2006-08-02 10:35:00	888
East Coast	Atlantic International Transoceanic	2006-09-02 01:14:00	2136
East Coast	Atlantic International Transoceanic	2006-09-02 01:14:00	455
East Coast	Atlantic International Transoceanic	2006-09-24	1315
East Coast	Atlantic International Transoceanic	2006-09-26	750
East Coast	Atlantic International Transoceanic	2006-09-26	154
East Coast	Atlantic International Transoceanic	2006-12-27 12:55:00	888
East Coast	Atlantic International Transoceanic	2006-12-27 12:55:00	2321
East Coast	Atlantic International Transoceanic	2006-04-06 12:37:00	82820
East Coast	Atlantic International Transoceanic	2006-06-29 08:57:00	7472
East Coast	Atlantic International Transoceanic	2006-06-29 08:57:00	9366
East Coast	Atlantic International Transoceanic	2006-02-01 14:00:00	29357
East Coast	Atlantic International Transoceanic	2006-03-03 15:12:00	29357
East Coast	Atlantic International Transoceanic	2006-10-21 19:33:00	66923
East Coast	Atlantic International Transoceanic	2006-11-17 17:39:00	66924
East Coast	Atlantic International Transoceanic	2006-04-20 16:54:00	4357
East Coast	Atlantic International Transoceanic	2006-04-20 16:54:00	331
East Coast	Atlantic International Transoceanic	2006-01-30 12:19:00	1868
East Coast	Atlantic International Transoceanic	2006-03-25 12:23:00	1868
East Coast	Atlantic International Transoceanic	2006-09-03 03:23:00	36040
East Coast	Atlantic International Transoceanic	2006-11-14 12:57:00	34561.5
East Coast	Atlantic International Transoceanic	2006-10-11 23:48:00	19788
East Coast	Atlantic International Transoceanic	2006-02-11 13:50:00	12075
East Coast	Atlantic International Transoceanic	2006-11-13 07:47:00	41400
East Coast	Atlantic International Transoceanic	2006-04-26 00:30:00	115
East Coast	Atlantic International Transoceanic	2006-04-26 00:30:00	283
East Coast	Atlantic International Transoceanic	2006-02-24 14:22:00	367.5
East Coast	Atlantic International Transoceanic	2006-02-24 14:22:00	367.5
East Coast	Atlantic International Transoceanic	2006-04-29 10:44:00	755
East Coast	Atlantic International Transoceanic	2006-06-28 10:28:00	308
East Coast	Atlantic International Transoceanic	2006-06-28 10:28:00	267
East Coast	Atlantic International Transoceanic	2006-06-28 10:28:00	276
East Coast	Atlantic International Transoceanic	2006-10-30 16:39:00	902
East Coast	Atlantic International Transoceanic	2006-10-30 16:39:00	427
East Coast	Atlantic International Transoceanic	2006-12-26 14:29:00	367.5
East Coast	Atlantic International Transoceanic	2006-03-24 21:21:00	921
East Coast	Atlantic International Transoceanic	2006-03-24 21:21:00	900
East Coast	Atlantic International Transoceanic	2006-06-01	1332
East Coast	Atlantic International Transoceanic	2006-02-02 11:30:00	1776
East Coast	Atlantic International Transoceanic	2006-08-08 02:38:00	2157
East Coast	Atlantic International Transoceanic	2006-08-08 02:38:00	201
East Coast	Atlantic International Transoceanic	2006-10-16 09:36:00	1564
East Coast	Atlantic International Transoceanic	2006-10-16 09:36:00	139
East Coast	Atlantic International Transoceanic	2006-02-16 05:50:00	1953
East Coast	Atlantic International Transoceanic	2006-04-01 05:47:00	1953
East Coast	Atlantic International Transoceanic	2006-04-04	2086
East Coast	Atlantic International Transoceanic	2006-07-07	1953
East Coast	Atlantic International Transoceanic	2006-07-11	1820
East Coast	Atlantic International Transoceanic	2006-09-22 01:15:00	1953
East Coast	Atlantic International Transoceanic	2006-10-03 12:05:00	1953
East Coast	Atlantic International Transoceanic	2006-09-11 10:19:00	589
East Coast	Atlantic International Transoceanic	2006-09-11 10:19:00	3916
East Coast	Atlantic International Transoceanic	2006-01-09 13:57:00	1355
East Coast	Atlantic International Transoceanic	2006-01-20 17:25:00	14397
East Coast	Atlantic International Transoceanic	2006-01-20 17:25:00	2098
East Coast	Atlantic International Transoceanic	2006-02-17 21:29:00	1355
East Coast	Atlantic International Transoceanic	2006-02-27 21:45:00	1355
East Coast	Atlantic International Transoceanic	2006-03-09 06:04:00	1319
East Coast	Atlantic International Transoceanic	2006-03-09 06:04:00	1355
East Coast	Atlantic International Transoceanic	2006-03-21 10:30:00	1355
East Coast	Atlantic International Transoceanic	2006-04-03 21:30:00	1355
East Coast	Atlantic International Transoceanic	2006-04-19 17:55:00	1355
East Coast	Atlantic International Transoceanic	2006-04-30 13:10:00	1355
East Coast	Atlantic International Transoceanic	2006-05-10 21:37:00	1355
East Coast	Atlantic International Transoceanic	2006-06-11 14:34:00	1352
East Coast	Atlantic International Transoceanic	2006-06-22 03:24:00	1355
East Coast	Atlantic International Transoceanic	2006-07-02 12:15:00	1355
East Coast	Atlantic International Transoceanic	2006-07-28 20:53:00	1355
East Coast	Atlantic International Transoceanic	2006-07-28 20:53:00	1355
East Coast	Atlantic International Transoceanic	2006-11-27 21:13:00	1355
East Coast	Atlantic International Transoceanic	2006-12-11 13:42:00	1355
East Coast	Atlantic International Transoceanic	2006-12-26 19:12:00	1355
East Coast	Atlantic International Transoceanic	2006-01-20 11:00:00	1668
East Coast	Atlantic International Transoceanic	2006-10-07 00:03:00	72085
East Coast	Atlantic International Transoceanic	2006-06-26 21:25:00	15720
East Coast	Atlantic International Transoceanic	2006-07-10 12:43:00	14200
East Coast	Atlantic International Transoceanic	2006-06-04 15:25:00	6985.5
East Coast	Atlantic International Transoceanic	2006-02-28 07:32:00	1212
East Coast	Atlantic International Transoceanic	2006-03-21 18:28:00	1220
East Coast	Atlantic International Transoceanic	2006-01-21 03:29:00	1919
East Coast	Atlantic International Transoceanic	2006-01-21 03:29:00	248
East Coast	Atlantic International Transoceanic	2006-01-21 03:29:00	128
East Coast	Atlantic International Transoceanic	2006-03-03 22:18:00	22974
East Coast	Atlantic International Transoceanic	2006-12-27 14:25:00	12164
East Coast	Atlantic International Transoceanic	2006-11-06 12:36:00	19743.5
East Coast	Atlantic International Transoceanic	2006-10-10 19:36:00	14935
East Coast	Atlantic International Transoceanic	2006-04-21	37614.5
East Coast	Atlantic International Transoceanic	2006-04-11	4218
East Coast	Atlantic International Transoceanic	2006-01-25 08:32:00	12577
East Coast	Atlantic International Transoceanic	2006-10-24 11:58:00	82
East Coast	Atlantic International Transoceanic	2006-06-11 22:31:00	11192
East Coast	Atlantic International Transoceanic	2006-06-30	822
East Coast	Atlantic International Transoceanic	2006-06-30	10370
East Coast	Atlantic International Transoceanic	2006-04-26 19:39:00	37980.5
East Coast	Atlantic International Transoceanic	2006-03-25 13:24:00	20969
East Coast	Atlantic International Transoceanic	2006-04-07 04:34:00	38392
East Coast	Atlantic International Transoceanic	2006-02-21 13:43:00	19922
East Coast	Atlantic International Transoceanic	2006-10-13 23:16:00	19922
East Coast	Atlantic International Transoceanic	2006-11-03 15:33:00	8303
East Coast	Atlantic International Transoceanic	2006-05-24 13:42:00	23599
East Coast	Atlantic International Transoceanic	2006-01-02	1620
East Coast	Atlantic International Transoceanic	2006-01-02	1122
East Coast	Atlantic International Transoceanic	2006-01-02	810
East Coast	Atlantic International Transoceanic	2006-01-13	550
East Coast	Atlantic International Transoceanic	2006-01-13	2720
East Coast	Atlantic International Transoceanic	2006-01-13	2508
East Coast	Atlantic International Transoceanic	2006-10-02	2258
East Coast	Atlantic International Transoceanic	2006-05-08 04:21:00	8126
East Coast	Atlantic International Transoceanic	2006-05-08 04:21:00	15814
East Coast	Atlantic International Transoceanic	2006-07-22 23:46:00	859
East Coast	Atlantic International Transoceanic	2006-09-16 01:26:00	859
East Coast	Atlantic International Transoceanic	2006-04-11 13:00:00	1671
East Coast	Atlantic International Transoceanic	2006-08-01 23:25:00	1671
East Coast	Atlantic International Transoceanic	2006-08-01 23:25:00	238
East Coast	Atlantic International Transoceanic	2006-10-01 22:09:00	3076
East Coast	Atlantic International Transoceanic	2006-04-13 19:15:00	14068
East Coast	Atlantic International Transoceanic	2006-12-06 02:35:00	4945.5
East Coast	Atlantic International Transoceanic	2006-04-22 21:36:00	615
East Coast	Atlantic International Transoceanic	2006-06-24	1551
East Coast	Atlantic International Transoceanic	2006-05-30 15:31:00	10270
East Coast	Atlantic International Transoceanic	2006-08-06 03:16:00	124
East Coast	Atlantic International Transoceanic	2006-10-04 00:14:00	124
East Coast	Atlantic International Transoceanic	2006-10-08	124
East Coast	Atlantic International Transoceanic	2006-11-27 01:12:00	124
East Coast	Atlantic International Transoceanic	2006-01-25 21:42:00	165
East Coast	Atlantic International Transoceanic	2006-10-05 15:43:00	25685.5
East Coast	Atlantic International Transoceanic	2006-01-30 19:51:00	761
East Coast	Atlantic International Transoceanic	2006-02-11 12:18:00	761
East Coast	Atlantic International Transoceanic	2006-03-05 20:34:00	1107
East Coast	Atlantic International Transoceanic	2006-04-04	431
East Coast	Atlantic International Transoceanic	2006-05-07 11:24:00	761
East Coast	Atlantic International Transoceanic	2006-05-15 11:46:00	761
East Coast	Atlantic International Transoceanic	2006-07-21 19:49:00	761
East Coast	Atlantic International Transoceanic	2006-08-07 09:12:00	761
East Coast	Atlantic International Transoceanic	2006-08-07 09:12:00	761
East Coast	Atlantic International Transoceanic	2006-08-23 10:46:00	761
East Coast	Atlantic International Transoceanic	2006-08-23 10:46:00	761
East Coast	Atlantic International Transoceanic	2006-10-01 12:12:00	761
East Coast	Atlantic International Transoceanic	2006-11-03 17:42:00	761
East Coast	Atlantic International Transoceanic	2006-12-08 13:05:00	761
East Coast	Atlantic International Transoceanic	2006-08-09 15:36:00	22811
East Coast	Atlantic International Transoceanic	2006-02-21 02:48:00	4669
East Coast	Atlantic International Transoceanic	2006-05-02 06:30:00	4669
East Coast	Atlantic International Transoceanic	2006-09-04 17:44:00	4669
East Coast	Atlantic International Transoceanic	2006-03-22 11:01:00	11407
East Coast	Atlantic International Transoceanic	2006-12-26 17:22:00	2745
East Coast	Atlantic International Transoceanic	2006-07-03 15:56:00	68157
East Coast	Atlantic International Transoceanic	2006-08-28 15:50:00	48483
East Coast	Atlantic International Transoceanic	2006-08-28 15:50:00	23690
East Coast	Atlantic International Transoceanic	2006-11-26 07:38:00	13472
East Coast	Atlantic International Transoceanic	2006-12-01 14:49:00	13472
East Coast	Atlantic International Transoceanic	2006-04-01 19:31:00	34810
East Coast	Atlantic International Transoceanic	2006-06-07 23:40:00	66313
East Coast	Atlantic International Transoceanic	2006-06-01 08:12:00	1754.8
East Coast	Atlantic International Transoceanic	2006-06-05 03:38:00	1754.8
East Coast	Atlantic International Transoceanic	2006-06-09 12:37:00	1754.8
East Coast	Atlantic International Transoceanic	2006-08-02 07:29:00	1754.8
East Coast	Atlantic International Transoceanic	2006-08-10 22:18:00	1754.8
East Coast	Atlantic International Transoceanic	2006-09-26 11:58:00	15012
East Coast	Atlantic International Transoceanic	2006-05-30	2583
East Coast	Atlantic International Transoceanic	2006-05-30	107
East Coast	Atlantic International Transoceanic	2006-05-30	420
East Coast	Atlantic International Transoceanic	2006-06-12 16:06:00	3277
East Coast	Atlantic International Transoceanic	2006-11-26 17:30:00	3193.5
East Coast	Atlantic International Transoceanic	2006-02-27 13:02:00	558
East Coast	Atlantic International Transoceanic	2006-04-16 22:52:00	558
East Coast	Atlantic International Transoceanic	2006-01-09 13:59:00	21909
East Coast	Atlantic International Transoceanic	2006-03-09 17:31:00	2284
East Coast	Atlantic International Transoceanic	2006-04-01 09:14:00	14063
East Coast	Atlantic International Transoceanic	2006-07-06 23:35:00	70754
East Coast	Atlantic International Transoceanic	2006-10-24 20:14:00	76047
East Coast	Atlantic International Transoceanic	2006-08-15 10:00:00	16111
East Coast	Atlantic International Transoceanic	2006-11-03 11:30:00	16111
East Coast	Atlantic International Transoceanic	2006-05-09 05:09:00	1062
East Coast	Atlantic International Transoceanic	2006-07-01 17:40:00	49198
East Coast	Atlantic International Transoceanic	2006-07-01 17:40:00	28346
East Coast	Atlantic International Transoceanic	2006-06-23 13:40:00	17531.5
East Coast	Atlantic International Transoceanic	2006-09-06 10:16:00	19444
East Coast	Atlantic International Transoceanic	2006-03-21 20:48:00	9757
East Coast	Atlantic International Transoceanic	2006-03-21 20:48:00	822
East Coast	Atlantic International Transoceanic	2006-01-06 08:56:00	23586
East Coast	Atlantic International Transoceanic	2006-01-04 17:17:00	38493
East Coast	Atlantic International Transoceanic	2006-01-09 21:54:00	38437
East Coast	Atlantic International Transoceanic	2006-01-21 15:43:00	38202
East Coast	Atlantic International Transoceanic	2006-02-03 05:18:00	38437
East Coast	Atlantic International Transoceanic	2006-02-16 23:05:00	38437
East Coast	Atlantic International Transoceanic	2006-02-27 01:39:00	38437
East Coast	Atlantic International Transoceanic	2006-03-25 00:43:00	38437
East Coast	Atlantic International Transoceanic	2006-04-02 12:21:00	38437
East Coast	Atlantic International Transoceanic	2006-04-08 12:12:00	38437
East Coast	Atlantic International Transoceanic	2006-05-26 13:35:00	38437
East Coast	Atlantic International Transoceanic	2006-06-05 15:08:00	38437
East Coast	Atlantic International Transoceanic	2006-06-10 14:26:00	38437
East Coast	Atlantic International Transoceanic	2006-07-06 20:12:00	5280
East Coast	Atlantic International Transoceanic	2006-07-06 20:12:00	678
East Coast	Atlantic International Transoceanic	2006-09-09 06:33:00	16283
East Coast	Atlantic International Transoceanic	2006-10-05 04:46:00	16283
East Coast	Atlantic International Transoceanic	2006-10-18	16283
East Coast	Atlantic International Transoceanic	2006-11-21 18:55:00	16283
East Coast	Atlantic International Transoceanic	2006-12-09 08:34:00	16283
East Coast	Atlantic International Transoceanic	2006-12-26 04:09:00	16283
East Coast	Atlantic International Transoceanic	2006-07-13 09:08:00	78598
East Coast	Atlantic International Transoceanic	2006-08-04 00:08:00	23707
East Coast	Atlantic International Transoceanic	2006-08-13 05:29:00	65942
[truncated: 18,142 more rows]

## Sheet: Biological Information
Biological Information Surveys. Data were obtained from CAISN and DFO over three years (2007 to 2009).
Region	New Pathway	Total Zooplankton species (ind./m3)	Zooplankton NIS (ind./m3)	Total Phytoplankton species (ind./m3)	Phytoplankton NIS (ind./m3)
Arctic	Arctic Coastal Domestic	8868.16	8791.11	N/A	N/A
Arctic	Arctic Coastal Domestic	1526.19	1510.87	N/A	N/A
Arctic	Arctic Coastal Domestic	845.642	602.292	N/A	N/A
Arctic	Arctic Coastal Domestic	9827.64	9083.91	N/A	N/A
Arctic	Arctic Coastal Domestic	75.3984	6.21842	N/A	N/A
Arctic	Arctic Coastal Domestic	8303.29	6735.26	N/A	N/A
Arctic	Arctic Coastal Domestic	229.049	79.8609	N/A	N/A
Arctic	Arctic Coastal Domestic	1445.75	1394.12	N/A	N/A
Arctic	Arctic Coastal Domestic	13279.1	12281.3	N/A	N/A
Arctic	Arctic Coastal Domestic	80022.9	55492	N/A	N/A
Arctic	Arctic Coastal Domestic	13346.3	5224.39	N/A	N/A
Arctic	Arctic Coastal Domestic	11880.8	4564.07	N/A	N/A
Arctic	Arctic Coastal Domestic	5057.8	717.15	399320	355320
Arctic	Arctic International Transoceanic	218.584	3.53857	13000	0
Arctic	Arctic International Transoceanic	4547.24	557.325	16764000	0
Arctic	Arctic International Transoceanic	31559.1	0	1.12596e+06	936
Arctic	Arctic International Transoceanic	17150.4	5997.88	429251	0
Arctic	Arctic International Transoceanic	7690.27	1256.19	2.6878e+06	1596
Arctic	Arctic International Transoceanic	25905.5	78.7	980248	480
Arctic	Arctic International Transoceanic	6761.06	53.1	496026	0
Arctic	Arctic International Transoceanic	18362.2	0	2.67995e+06	109895
Arctic	Arctic International Transoceanic	2079.65	0	720863	220932
Arctic	Arctic International Transoceanic	32822.6	403	1.10365e+06	29803.2
Arctic	Arctic International Transoceanic	22239.1	0	1.51946e+06	11070.4
Arctic	Arctic International Transoceanic	10943.4	0	1680512	79396.8
Arctic	Arctic International Transoceanic	213.386	40.6936	132076	15447.6
Arctic	Arctic International Transoceanic	6338.58	221.161	179872	520
Arctic	Arctic International Transoceanic	29283	0	2401016	120582
Arctic	Arctic International Transoceanic	12193	14.7381	3097416	34132
Arctic	Arctic International Transoceanic	3716.92	17.684	69186	1319.2
Arctic	Arctic International Transoceanic	22625.3	29.4851	104651	4065.6
Arctic	Arctic International Transoceanic	8066.04	820	161752	6000
Arctic	Arctic International Transoceanic	27115	88.5	700503	39496.8
Arctic	Arctic International Transoceanic	875.472	14.1543	0	0
Arctic	Arctic International Transoceanic	1269.03	6.1925	8000	0
East Coast	Atlantic International Transoceanic	218.584	3.53982	13000	0
East Coast	Atlantic International Transoceanic	4547.24	460.63	16764000	0
East Coast	Atlantic International Transoceanic	31559.1	0	1.12596e+06	936
East Coast	Atlantic International Transoceanic	17150.4	849.558	429251	0
East Coast	Atlantic International Transoceanic	7690.27	1203.54	2.6878e+06	1596
East Coast	Atlantic International Transoceanic	25905.5	78.7402	980248	480
East Coast	Atlantic International Transoceanic	6761.06	53.0973	496026	0
East Coast	Atlantic International Transoceanic	18362.2	0	2.67995e+06	109895
East Coast	Atlantic International Transoceanic	2079.65	0	720863	220932
East Coast	Atlantic International Transoceanic	32822.6	403.226	1.10365e+06	29803.2
East Coast	Atlantic International Transoceanic	22239.1	0	1.51946e+06	11070.4
East Coast	Atlantic International Transoceanic	10943.4	0	1680512	79396.8
East Coast	Atlantic International Transoceanic	213.386	0.787402	132076	15447.6
East Coast	Atlantic International Transoceanic	6338.58	78.7402	179872	520
East Coast	Atlantic International Transoceanic	29283	0	2401016	120582
East Coast	Atlantic International Transoceanic	12193	15.717	3097416	34132
East Coast	Atlantic International Transoceanic	3716.92	0	69186	1319.2
East Coast	Atlantic International Transoceanic	22625.3	29.4956	104651	4065.6
East Coast	Atlantic International Transoceanic	8066.04	820.755	161752	6000
East Coast	Atlantic International Transoceanic	27115	88.4956	700503	39496.8
East Coast	Atlantic International Transoceanic	875.472	0	0	0
East Coast	Atlantic International Transoceanic	1269.03	0	8000	0
East Coast	Atlantic International Coastal US	45132.7	176.991	242808	2320
East Coast	Atlantic International Coastal US	6059.06	0	1.27834e+06	11260.4
East Coast	Atlantic International Coastal US	1034.09	0	31676808	263227
East Coast	Atlantic International Coastal US	16854.8	201.613	506440	7430.4
East Coast	Atlantic International Coastal US	20117.1	0	781000	0
East Coast	Atlantic International Coastal US	51798.5	0	848464	11152
East Coast	Atlantic International Coastal US	9594.34	0	70616	0
East Coast	Atlantic International Coastal US	3808.51	0	36127230	6920
East Coast	Atlantic International Coastal US	2609.52	0	136000	0
East Coast	Atlantic International Coastal US	5737.59	0	5361620	155770
East Coast	Atlantic International Coastal US	11434	56.6038	170000	1000
East Coast	Atlantic International Coastal US	8753.73	0	816000	59000
East Coast	Atlantic International Coastal US	15161.3	0	517000	770
East Coast	Atlantic International Coastal US	1505.66	0	133340	0
East Coast	Atlantic International Coastal US	1994.57	0	1655080	1848
East Coast	Atlantic International Coastal US	2186.79	0	304000	0
East Coast	Atlantic International Coastal US	140571	0	784342	3542
East Coast	Atlantic International Coastal US	3115.04	0	188800	45000
East Coast	Atlantic International Coastal US	6919.81	0	24000	0
East Coast	Atlantic International Coastal US	28680.9	170.213	167433	109678
East Coast	Atlantic International Coastal US	1079.25	0	317000	0
East Coast	Atlantic International Coastal US	3858.41	17.6991	188572	123582
East Coast	Atlantic International Coastal US	18424.8	159.292	1273000	0
East Coast	Atlantic International Exempt	107861	339.719	3116000	11000
East Coast	Atlantic International Exempt	12723.4	0	350750	0
East Coast	Atlantic International Exempt			574231	6920
East Coast	Atlantic International Exempt	48801.9	0	14620	0
East Coast	Atlantic International Exempt	50723.4	0	767696	0
East Coast	Atlantic International Exempt			1758152	0
East Coast	Atlantic International Exempt	262264	0	52080	0
East Coast	Atlantic International Exempt			30046.8	0
East Coast	Atlantic International Exempt	19811.3	0	6104	0
East Coast	Atlantic International Exempt	17701.3	0	13977.6	672
East Coast	Atlantic International Exempt	14340.8	0	3576	0
East Coast	Atlantic International Exempt	28838.5	0	26972.4	0
East Coast	Atlantic International Exempt	5872.64	0	3318	0
East Coast	Atlantic International Exempt	20335.2	0	10609.2	8400
Great Lakes	Eastern Coastal Domestic	16881.9	0	0	0
Great Lakes	Eastern Coastal Domestic	17007.9	0	50485.6	0
Great Lakes	Eastern Coastal Domestic	30673.2	0	0	0
Great Lakes	Eastern Coastal Domestic	29121.6	0	3897476	1161.6
Great Lakes	Eastern Coastal Domestic	2855.52	0	0	0
Great Lakes	Eastern Coastal Domestic	15656.6	0	0	0
Great Lakes	Eastern Coastal Domestic	55455.2	66.0377	218.4	0
Great Lakes	Eastern Coastal Domestic	2338.99	885.668	N/A	N/A
Great Lakes	Eastern Coastal Domestic	13369.4	280.355	N/A	N/A
Great Lakes	Eastern Coastal Domestic	840	0	N/A	N/A
Great Lakes	Eastern Coastal Domestic	10030.7	1.03189	N/A	N/A
Great Lakes	Eastern Coastal Domestic	7552.49	8.32224	N/A	N/A
Great Lakes	Eastern Coastal Domestic	1640.59	0	N/A	N/A
Great Lakes	Eastern Coastal Domestic	15113.2	0	N/A	N/A
Great Lakes	Eastern Coastal Domestic	160.902	0	N/A	N/A
Great Lakes	Eastern Coastal Domestic	34369.4	15072.8	N/A	N/A
Great Lakes	Eastern Coastal Domestic	18682.7	6660.27	N/A	N/A
Great Lakes	Eastern Coastal Domestic	11531	3797.55	N/A	N/A
Great Lakes	Eastern Coastal Domestic	69163.3	46668.7	N/A	N/A
Great Lakes	Eastern Coastal Domestic	54114.6	0	N/A	N/A
Great Lakes	Eastern Coastal Domestic	1490.16	0	N/A	N/A
Great Lakes	Eastern Coastal Domestic	7463.97	0	N/A	N/A
Great Lakes	Eastern Coastal Domestic	31691.3	26.2562	N/A	N/A
Great Lakes	Eastern Coastal Domestic	294846	0	N/A	N/A
Great Lakes	Eastern Coastal Domestic	17799.5	0	N/A	N/A
Great Lakes	Eastern Coastal Domestic	20.2102	1.01051	N/A	N/A
Great Lakes	Eastern Coastal Domestic	14068.1	5.46249	N/A	N/A
Great Lakes	Eastern Coastal Domestic	34.8423	1.04789	N/A	N/A
Great Lakes	Eastern Coastal Domestic	30951.2	11985.4	N/A	N/A
Great Lakes	Eastern Coastal Domestic	14683.5	11773.9	N/A	N/A
Great Lakes	Eastern Coastal Domestic	2013.33	0.813074	N/A	N/A
Great Lakes	Eastern Coastal Domestic	88188.4	0	N/A	N/A
Great Lakes	Eastern Coastal Domestic	582461	0	N/A	N/A
Great Lakes	Eastern Coastal Domestic	1126.77	0	N/A	N/A
Great Lakes	Eastern Coastal Domestic	166837	0	N/A	N/A
Great Lakes	Eastern Coastal Domestic	129671	0	N/A	N/A
Great Lakes	Eastern Coastal Domestic	812.585	0	N/A	N/A
Great Lakes	GLSLR International Transoceanic	772.824	19.816	18000	0
Great Lakes	GLSLR International Transoceanic	29.0163	4.954	37000	0
Great Lakes	GLSLR International Transoceanic	253.362	249.115	254000	161656
Great Lakes	GLSLR International Transoceanic			173000	13000
Great Lakes	GLSLR International Transoceanic	127.389	111.819	16824	10472
Great Lakes	GLSLR International Transoceanic	548.647	514.946	59364	32364
Great Lakes	GLSLR International Transoceanic	65.1097	63.6943	85960	85960
Great Lakes	GLSLR International Transoceanic	128.804	121.019	200432	49432
Great Lakes	GLSLR International Transoceanic	213.199	124.735	44424	41424
Great Lakes	GLSLR International Transoceanic	2585.86	2567.99	35040	35040
Great Lakes	GLSLR International Transoceanic	867.097	725.729	12000	12000
Great Lakes	GLSLR International Transoceanic	4.83871	3.21688	1226000	5000
Great Lakes	GLSLR International Transoceanic	427.273	27.8448	470472	154392
Great Lakes	GLSLR International Transoceanic	28.6765	0.735294	7121048	177352
Great Lakes	GLSLR International Transoceanic	131.068	100.825	14240000	661000
Great Lakes	GLSLR International Transoceanic	1467.92	1456.95	1990400	87400
Great Lakes	GLSLR International Transoceanic	713.178	653.275	29040	29040
Great Lakes	Lakers	56804	69.1	N/A	N/A
Great Lakes	Lakers	460	0	N/A	N/A
Great Lakes	Lakers	57768.8	0	N/A	N/A
Great Lakes	Lakers	920	0	N/A	N/A
Great Lakes	Lakers	27093.3	0	N/A	N/A
Great Lakes	Lakers	32780	13173.3	N/A	N/A
Great Lakes	Lakers	61775.8	2459.9	N/A	N/A
Great Lakes	Lakers	144210	1140	N/A	N/A
Great Lakes	Lakers	8666.5	1382.3	N/A	N/A
Great Lakes	Lakers	9476.4	2298.9	N/A	N/A
Great Lakes	Lakers	7814.5	2421.1	N/A	N/A
Great Lakes	Lakers	53360	23896	N/A	N/A
Great Lakes	Lakers	18800	11459	N/A	N/A
Great Lakes	Lakers	241858	78365.9	N/A	N/A
Great Lakes	Lakers	440698	77104.5	N/A	N/A
Great Lakes	Lakers	353265	127176	N/A	N/A
Great Lakes	Lakers	110469	0	N/A	N/A
Great Lakes	Lakers	96463	428.7	N/A	N/A
Great Lakes	Lakers	204195	2440.6	N/A	N/A
Great Lakes	Lakers	297024	0	N/A	N/A
Great Lakes	Lakers	36137.9	0	N/A	N/A
Great Lakes	Lakers	214684	0	N/A	N/A
Great Lakes	Lakers	26608.7	92.2	N/A	N/A
Great Lakes	Lakers	8391.9	978.3	N/A	N/A
Great Lakes	Lakers	291600	1895.4	N/A	N/A
Great Lakes	Lakers	6680	2240	N/A	N/A
Great Lakes	Lakers	854200	48355.1	N/A	N/A
Great Lakes	Lakers	242610	3167.2	N/A	N/A
Great Lakes	Lakers	56711.8	292.3	N/A	N/A
Great Lakes	Lakers	124088	89511.3	N/A	N/A
Great Lakes	Lakers	130712	1733.6	N/A	N/A
Great Lakes	Lakers	67780.7	259.1	N/A	N/A
Great Lakes	Lakers	118958	0	N/A	N/A
Great Lakes	Lakers	127978	9929.4	N/A	N/A
Great Lakes	Lakers	213142	25041.2	N/A	N/A
Great Lakes	Lakers	32162.5	268.8	N/A	N/A
Great Lakes	Lakers	3893	76.7	N/A	N/A
Great Lakes	Lakers	3417.2	164.3	N/A	N/A
Great Lakes	Lakers	15620	2400	N/A	N/A
Great Lakes	Lakers	28535.5	51.1	N/A	N/A
Great Lakes	Lakers	560	80	N/A	N/A
Great Lakes	Lakers	1540	320	N/A	N/A
Great Lakes	Lakers	197877	7455	N/A	N/A
Great Lakes	Lakers	2396.5	7.8	N/A	N/A
Great Lakes	Lakers	3800	0	N/A	N/A
Great Lakes	Lakers	2600	0	N/A	N/A
Great Lakes	Lakers	16153.2	886.8	N/A	N/A
Great Lakes	Lakers	81134	0	N/A	N/A
Great Lakes	Lakers	3393.9	16.2	N/A	N/A
Great Lakes	Lakers	3800	20	N/A	N/A
Great Lakes	Lakers	1560	0	N/A	N/A
Great Lakes	Lakers	1160	0	N/A	N/A
Great Lakes	Lakers	3817.4	971.9	N/A	N/A
Great Lakes	Lakers	1344200	0	N/A	N/A
Great Lakes	Lakers	38637	20740.7	N/A	N/A
Great Lakes	Lakers	28242	13695.2	N/A	N/A
Great Lakes	Lakers	25586.7	1450.5	N/A	N/A
Great Lakes	Lakers	162904	3222.1	N/A	N/A
Great Lakes	Lakers	30293.3	2426.7	N/A	N/A
Great Lakes	Lakers	82051.3	13122.8	N/A	N/A
Great Lakes	Lakers	125070	990	N/A	N/A
Great Lakes	Lakers	6520	260	N/A	N/A
Great Lakes	Lakers	69511.1	1635.6	N/A	N/A
Great Lakes	Lakers	336140	7280	N/A	N/A
Great Lakes	Lakers	116786	1315.4	N/A	N/A
Great Lakes	Lakers	349415	3550	N/A	N/A
Great Lakes	Lakers	337722	2618	N/A	N/A
Great Lakes	Lakers	93877.3	17610.7	N/A	N/A
Great Lakes	Lakers	166020	48707.3	N/A	N/A
Great Lakes	Lakers	20050.2	2516.3	N/A	N/A
Great Lakes	Lakers	174347	20346.7	N/A	N/A
Great Lakes	Lakers	47226.6	14495.9	N/A	N/A
Great Lakes	Lakers	23741.8	8450.3	N/A	N/A
Great Lakes	Lakers	125542	24453.3	N/A	N/A
Great Lakes	Lakers	48740.9	2767	N/A	N/A
Great Lakes	Lakers	811536	6612	N/A	N/A
Great Lakes	Lakers	108190	22526.7	N/A	N/A
Great Lakes	Lakers	15300	240	N/A	N/A
Great Lakes	Lakers	26873.6	147.1	N/A	N/A
Great Lakes	Lakers	52682.2	735.6	N/A	N/A
Great Lakes	Lakers	800	0	N/A	N/A
Great Lakes	Lakers	2280	40	N/A	N/A
Great Lakes	Lakers	43890.7	430.1	N/A	N/A
Great Lakes	Lakers	740	20	N/A	N/A
Great Lakes	Lakers	123400	340	N/A	N/A
Great Lakes	Lakers	138967	27500	N/A	N/A
Great Lakes	Lakers	362520	18550	2.45069e+11	0
Great Lakes	Lakers			1.85173e+11	0
Great Lakes	Lakers			2.43992e+10	0
Great Lakes	Lakers			45894550000	0
Great Lakes	Lakers			9.25444e+11	0
Great Lakes	Lakers			1.25682e+11	0
West Coast	Pacific International Coastal U.S.	29.1667	0	600000	0
West Coast	Pacific International Coastal U.S.	270.992	102.29	514000	4000
West Coast	Pacific International Coastal U.S.	18690.6	226.496	29540	2230
West Coast	Pacific International Coastal U.S.	5437.84	32.4324	238000	6540
West Coast	Pacific International Coastal U.S.	80.4878	0	286000	0
West Coast	Pacific International Coastal U.S.	1380	18.2609	3523276	8400
West Coast	Pacific International Coastal U.S.			0	0
West Coast	Pacific International Coastal U.S.	2372.26	355.474	73352	0
West Coast	Pacific International Coastal U.S.	8542.41	829.843	943700	107500
West Coast	Pacific International Coastal U.S.	60780.1	3635.46	275180	15750
West Coast	Pacific International Coastal U.S.			7058570	712780
West Coast	Pacific International Coastal U.S.	28013.7	494.737	611380	96770
West Coast	Pacific International Coastal U.S.			122080	3000
West Coast	Pacific International Coastal U.S.	8470.75	5.66038	402380	1910
West Coast	Pacific International Coastal U.S.			0	0
West Coast	Pacific International Coastal U.S.			675650	38000
West Coast	Pacific International Coastal U.S.	8.84956	0.884956	2310	0
West Coast	Pacific International Coastal U.S.	3701.33	261.947	75000	15000
West Coast	Pacific International Coastal U.S.	18872.3	4.51613	46800	1800
West Coast	Pacific International Coastal U.S.	6640.46	1490.17	643000	507000
West Coast	Pacific International Coastal U.S.			324310	56380
West Coast	Pacific International Coastal U.S.	52012.8	11613.5	13628800	22060
West Coast	Pacific International Coastal U.S.	164.567	51.1811	229000	26000
West Coast	Pacific International Exempt	11851.2	584.496	50066310	8674460
West Coast	Pacific International Exempt	3662.02	20.9302	779018950	640000000
West Coast	Pacific International Exempt	810	6.66667	7914150	3191000
West Coast	Pacific International Exempt	25548.8	438.76	1207110	119000
West Coast	Pacific International Exempt	10442.1	842.105	3021310	91620
West Coast	Pacific International Exempt	16588.2	3785.71	122003550	0
West Coast	Pacific International Exempt	22835	964.228	12730920	15950
West Coast	Pacific International Exempt	39648.2	77.0588	1410034620	1010002690
West Coast	Pacific International Exempt			16879400	15665700
West Coast	Pacific International Exempt			12028000	3287000
West Coast	Pacific International Exempt	5193.55	274.194	323000	86000
West Coast	Pacific International Exempt			10632380	4923380
West Coast	Pacific International Exempt	4795.95	108.108	1129220	875580
West Coast	Pacific International Exempt	4374.35	3.14136	170000	0
West Coast	Pacific International Exempt	2017.73	249.645	2145000	0
West Coast	Pacific International Exempt	13277.1	1247.06	87726630	6200280
West Coast	Pacific International Exempt			461380	117380
West Coast	Pacific International Exempt	7609.6	288.889	2919910	77090
West Coast	Pacific International Exempt	37358.6	36029.3	1511000	0
West Coast	Pacific International Exempt			3011000	0
West Coast	Pacific International Exempt	6078.79	3720.2	615540	3460
West Coast	Pacific International Exempt			239000	32000
West Coast	Pacific International Exempt	6348.82	4843.31	389000	0
West Coast	Pacific International Transoceanic	57.4324	0	2259520	181960
West Coast	Pacific International Transoceanic	63562.1	48.3871	87380504	91060
West Coast	Pacific International Transoceanic	2068.97	13.7931	261800	17480
West Coast	Pacific International Transoceanic	22704.9	2.45902	925840	320
West Coast	Pacific International Transoceanic	300.84	0	1041620	2310
West Coast	Pacific International Transoceanic	3.2	0	9000	0
West Coast	Pacific International Transoceanic	8248.06	22.4806	2371024	48000
West Coast	Pacific International Transoceanic	9905.93	74.5763	32000	16000
West Coast	Pacific International Transoceanic	27.3504	5.98291	182000	0
West Coast	Pacific International Transoceanic	10231.5	872.308	3052000	0
West Coast	Pacific International Transoceanic	3670.31	10.9375	221220	34910
West Coast	Pacific International Transoceanic	88.4615	8.46154	103000	1000
West Coast	Pacific International Transoceanic	7.9646	0	40850	1920
West Coast	Pacific International Transoceanic	34685.7	53.5714	70060	9140
West Coast	Pacific International Transoceanic	360	12.2581	548000	31000
West Coast	Pacific International Transoceanic	108.475	0	10835000	2000
West Coast	Pacific International Transoceanic	16412.6	409.434	179690	3920
West Coast	Pacific International Transoceanic	1801.89	182.39	168000	0
West Coast	Pacific International Transoceanic	30801.4	14.0845	635000	56000
West Coast	Pacific International Transoceanic	572.34	4.96454	15000	3000
West Coast	Pacific International Transoceanic	122.297	37.1622	24220	0
West Coast	Pacific International Transoceanic	0.943396	0	0	0
				141230	7000
		2910.64	82.9787	172520	1360

## Sheet: Source-Recipient Port-Pairs
Source-recipient ports. Global mean salinity was determined for each coastal source and recipient port using the online World Ocean Atlas database (Antonov et al. 2006), while salinity of inland ports was obtained from Keller et al. (2011).
Region	Pathway	Arrival port	Arrival Country	Arrival Mean Temp	Arrival Lat.	Arrival Long.	Arrival Salinity	Climate	Salinity	Source Port	Source Port Country	Ballast Water Echange	Source Mean Temp	Source Lat.	Source Long.	Source Salinity	Source Salinity CORRECTED WITH BWE	Source Salinity CORRECTED WITH BWE for freshwater ports	Source Climate	Source Salinity	Climate Similarity	Salinity Similarity	Climate Similarity	Salinity Similarity	Risk/Climate (In#)	Risk/Salinity (In#)	Total Risk
Arctic	Arctic International Transoceanic	Churchill Canada	Canada	4.32	58.7833	-94.2167	26.33	Cold Temperate	Polyhaline	Amsterdam	Netherlands	Yes	11.22	52.3667	4.9	9.95	30	9.95	Cold Temperate	Polyhaline	Cold TemperateCold Temperate	PolyhalinePolyhaline	Very High	High	4	3	High
Arctic	Arctic International Transoceanic	Churchill Canada	Canada	4.32	58.7833	-94.2167	26.33	Cold Temperate	Polyhaline	Matadi	Congo	Yes	25.43	-5.81667	13.45	0	30	0	Tropic	Polyhaline	Cold TemperateTropic	PolyhalinePolyhaline	Moderate	High	2	3	Moderate
Arctic	Arctic Coastal Domestic	Inukjuak (Port Harrison) Canada	Canada	3.601	58.4667	-78.1333	29.17	Cold Temperate	Polyhaline	Puvirnituq	Canada	Unknown	3.667	60	-77.25	28.59	28.59	28.59	Cold Temperate	Polyhaline	Cold TemperateCold Temperate	PolyhalinePolyhaline	Very High	High	4	3	High
Arctic	Arctic Coastal Domestic	Iqaluit Canada	Canada	0	63.75	-68.5333	30.72	polar	Polyhaline	Wakeham Bay/Kangiqsujuaq/Maricourt	Canada	Unknown	27.25	19.3	166.633	34.99	34.99	34.99	Tropic	Polyhaline	polarTropic	PolyhalinePolyhaline	Low	High	1	3	Low
Arctic	Arctic Coastal Domestic	Kuujjuaraapik (Great Whale) Canada	Canada	1.843	55.2833	-77.75	25.33	Cold Temperate	Polyhaline	Akulivik	Canada	Unknown	x	x	x	x	x	x			Cold Temperate	Polyhaline	#N/A	#N/A	#N/A	#N/A	#N/A
Arctic	Arctic International Transoceanic	Churchill Canada	Canada	4.32	58.7833	-94.2167	26.33	Cold Temperate	Polyhaline	Ravenna	Italy	Yes	16.16	44.4167	12.45	34.8	30	34.8	Cold Temperate	Polyhaline	Cold TemperateCold Temperate	PolyhalinePolyhaline	Very High	High	4	3	High
Arctic	Arctic International Transoceanic	Kangiqsualujjuaq (George River) Canada	Canada	-0.294	58.6	-65.9333	31.942	Cold Temperate	Polyhaline		Canada	No	x	x	x	x	x	x			Cold Temperate	Polyhaline	#N/A	#N/A	#N/A	#N/A	#N/A
Arctic	Arctic International Transoceanic	Pangnirtung Canada	Canada	0	66.0833	-65.75	30.93	polar	Polyhaline		Canada	No	x	x	x	x	x	x			polar	Polyhaline	#N/A	#N/A	#N/A	#N/A	#N/A
Arctic	Arctic International Transoceanic	Iqaluit Canada	Canada	0	63.75	-68.5333	30.72	polar	Polyhaline	Cape Dyer	Canada	No	-0.479	66.6667	-61.4167	32.02	32.02	32.02	polar	Polyhaline	polarpolar	PolyhalinePolyhaline	Very High	High	4	3	High
Arctic	Arctic International Transoceanic	Nanisivik Canada	Canada	0	73.0667	-84.55	7.54	polar	Mesohaline		Canada	No	x	x	x	x	x	x			polar	Mesohaline	#N/A	#N/A	#N/A	#N/A	#N/A
Arctic	Arctic International Transoceanic	Breevoort Canada	Canada	x	x	x	x				Canada	No	x	x	x	x	x	x					#N/A	#N/A	#N/A	#N/A	#N/A
Arctic	Arctic International Transoceanic	Iqaluit Canada	Canada	0	63.75	-68.5333	30.72	polar	Polyhaline	Aupaluk	Canada	No	-0.097	59.35	-69.6	31.35	31.35	31.35	Cold Temperate	Polyhaline	polarCold Temperate	PolyhalinePolyhaline	High	High	3	3	High
Arctic	Arctic International Transoceanic	Broughton Island/Qikiqtarjuaq Canada	Canada	-0.858	67.5622	-64.0803	31.472	polar	Polyhaline	Kangok Fjord	Canada	No	x	x	x	x	x	x			polar	Polyhaline	#N/A	#N/A	#N/A	#N/A	#N/A
Arctic	Arctic International Transoceanic	Aupaluk Canada	Canada	-0.097	59.35	-69.6	31.35	Cold Temperate	Polyhaline	Kangirsuk (Payne Bay)	Canada	No	3.667	60	-77.25	28.59	28.59	28.59	Cold Temperate	Polyhaline	Cold TemperateCold Temperate	PolyhalinePolyhaline	Very High	High	4	3	High
Arctic	Arctic International Transoceanic	Cape Dyer Canada	Canada	-0.479	66.6667	-61.4167	32.02	polar	Polyhaline	Thule Air Base	Greenland	Yes	0	76.55	-68.8167	32.92	30	32.92	polar	Polyhaline	polarpolar	PolyhalinePolyhaline	Very High	High	4	3	High
Arctic	Arctic International Transoceanic	Aupaluk Canada	Canada	-0.097	59.35	-69.6	31.35	Cold Temperate	Polyhaline		Canada	No	x	x	x	x	x	x			Cold Temperate	Polyhaline	#N/A	#N/A	#N/A	#N/A	#N/A
Arctic	Arctic International Transoceanic	Iqaluit Canada	Canada	0	63.75	-68.5333	30.72	polar	Polyhaline	Tasiujaq	Canada	No	-0.097	58.9	-69.3333	31.35	31.35	31.35	Cold Temperate	Polyhaline	polarCold Temperate	PolyhalinePolyhaline	High	High	3	3	High
Arctic	Arctic Coastal Domestic	Deception Bay Canada	Canada	0.477	62.1667	-74.7	32.085	polar	Polyhaline	Quebec	Canada	Yes	6.78	46.8167	-71.2	0	0	0	Cold Temperate	Oligohaline	polarCold Temperate	PolyhalineOligohaline	High	Low	3	1	Low
Arctic	Arctic Coastal Domestic	Deception Bay Canada	Canada	0.477	62.1667	-74.7	32.085	polar	Polyhaline	Chicoutimi	Canada	Yes	5.39	48.4333	-71.0833	0	0	0	Cold Temperate	Oligohaline	polarCold Temperate	PolyhalineOligohaline	High	Low	3	1	Low
Arctic	Arctic Coastal Domestic	Deception Bay Canada	Canada	0.477	62.1667	-74.7	32.085	polar	Polyhaline	Quebec	Canada	Yes	6.78	46.8167	-71.2	0	0	0	Cold Temperate	Oligohaline	polarCold Temperate	PolyhalineOligohaline	High	Low	3	1	Low
Arctic	Arctic Coastal Domestic	Deception Bay Canada	Canada	0.477	62.1667	-74.7	32.085	polar	Polyhaline	Montreal	Canada	Yes	8.54	45.5	-73.55	0	0	0	Cold Temperate	Oligohaline	polarCold Temperate	PolyhalineOligohaline	High	Low	3	1	Low
Arctic	Arctic Coastal Domestic	Deception Bay Canada	Canada	0.477	62.1667	-74.7	32.085	polar	Polyhaline	Chicoutimi	Canada	Yes	5.39	48.4333	-71.0833	0	0	0	Cold Temperate	Oligohaline	polarCold Temperate	PolyhalineOligohaline	High	Low	3	1	Low
Arctic	Arctic Coastal Domestic	Deception Bay Canada	Canada	0.477	62.1667	-74.7	32.085	polar	Polyhaline	Quebec	Canada	Yes	6.78	46.8167	-71.2	0	0	0	Cold Temperate	Oligohaline	polarCold Temperate	PolyhalineOligohaline	High	Low	3	1	Low
Arctic	Arctic Coastal Domestic	Deception Bay Canada	Canada	0.477	62.1667	-74.7	32.085	polar	Polyhaline	Chicoutimi	Canada	Yes	5.39	48.4333	-71.0833	0	0	0	Cold Temperate	Oligohaline	polarCold Temperate	PolyhalineOligohaline	High	Low	3	1	Low
Arctic	Arctic Coastal Domestic	Deception Bay Canada	Canada	0.477	62.1667	-74.7	32.085	polar	Polyhaline	Chicoutimi	Canada	Yes	5.39	48.4333	-71.0833	0	0	0	Cold Temperate	Oligohaline	polarCold Temperate	PolyhalineOligohaline	High	Low	3	1	Low
Arctic	Arctic Coastal Domestic	Deception Bay Canada	Canada	0.477	62.1667	-74.7	32.085	polar	Polyhaline	Voisey Bay	Canada	Yes	0.93	56.25	-61.9167	32.36	32.36	32.36	Cold Temperate	Polyhaline	polarCold Temperate	PolyhalinePolyhaline	High	High	3	3	High
Arctic	Arctic Coastal Domestic	Deception Bay Canada	Canada	0.477	62.1667	-74.7	32.085	polar	Polyhaline	Chicoutimi	Canada	Yes	5.39	48.4333	-71.0833	0	0	0	Cold Temperate	Oligohaline	polarCold Temperate	PolyhalineOligohaline	High	Low	3	1	Low
Arctic	Arctic Coastal Domestic	Deception Bay Canada	Canada	0.477	62.1667	-74.7	32.085	polar	Polyhaline	Montreal	Canada	Yes	8.54	45.5	-73.55	0	0	0	Cold Temperate	Oligohaline	polarCold Temperate	PolyhalineOligohaline	High	Low	3	1	Low
Arctic	Arctic Coastal Domestic	Deception Bay Canada	Canada	0.477	62.1667	-74.7	32.085	polar	Polyhaline	Quebec	Canada	Yes	6.78	46.8167	-71.2	0	0	0	Cold Temperate	Oligohaline	polarCold Temperate	PolyhalineOligohaline	High	Low	3	1	Low
Arctic	Arctic Coastal Domestic	Deception Bay Canada	Canada	0.477	62.1667	-74.7	32.085	polar	Polyhaline	Quebec	Canada	Yes	6.78	46.8167	-71.2	0	0	0	Cold Temperate	Oligohaline	polarCold Temperate	PolyhalineOligohaline	High	Low	3	1	Low
Arctic	Arctic Coastal Domestic	Deception Bay Canada	Canada	0.477	62.1667	-74.7	32.085	polar	Polyhaline	Chicoutimi	Canada	Yes	5.39	48.4333	-71.0833	0	0	0	Cold Temperate	Oligohaline	polarCold Temperate	PolyhalineOligohaline	High	Low	3	1	Low
Arctic	Arctic Coastal Domestic	Deception Bay Canada	Canada	0.477	62.1667	-74.7	32.085	polar	Polyhaline	Chicoutimi	Canada	Yes	5.39	48.4333	-71.0833	0	0	0	Cold Temperate	Oligohaline	polarCold Temperate	PolyhalineOligohaline	High	Low	3	1	Low
Arctic	Arctic Coastal Domestic	Deception Bay Canada	Canada	0.477	62.1667	-74.7	32.085	polar	Polyhaline	Chicoutimi	Canada	Yes	5.39	48.4333	-71.0833	0	0	0	Cold Temperate	Oligohaline	polarCold Temperate	PolyhalineOligohaline	High	Low	3	1	Low
Arctic	Arctic Coastal Domestic	Deception Bay Canada	Canada	0.477	62.1667	-74.7	32.085	polar	Polyhaline	Becancour	Canada	Yes	6.82	46.4	-72.3833	0	0	0	Cold Temperate	Oligohaline	polarCold Temperate	PolyhalineOligohaline	High	Low	3	1	Low
Arctic	Arctic Coastal Domestic	Deception Bay Canada	Canada	0.477	62.1667	-74.7	32.085	polar	Polyhaline	Montreal	Canada	Yes	8.54	45.5	-73.55	0	0	0	Cold Temperate	Oligohaline	polarCold Temperate	PolyhalineOligohaline	High	Low	3	1	Low
Arctic	Arctic Coastal Domestic	Deception Bay Canada	Canada	0.477	62.1667	-74.7	32.085	polar	Polyhaline	Quebec	Canada	Yes	6.78	46.8167	-71.2	0	0	0	Cold Temperate	Oligohaline	polarCold Temperate	PolyhalineOligohaline	High	Low	3	1	Low
Arctic	Arctic Coastal Domestic	Deception Bay Canada	Canada	0.477	62.1667	-74.7	32.085	polar	Polyhaline	Quebec	Canada	Yes	6.78	46.8167	-71.2	0	0	0	Cold Temperate	Oligohaline	polarCold Temperate	PolyhalineOligohaline	High	Low	3	1	Low
Arctic	Arctic Coastal Domestic	Deception Bay Canada	Canada	0.477	62.1667	-74.7	32.085	polar	Polyhaline	Chicoutimi	Canada	Yes	5.39	48.4333	-71.0833	0	0	0	Cold Temperate	Oligohaline	polarCold Temperate	PolyhalineOligohaline	High	Low	3	1	Low
Arctic	Arctic Coastal Domestic	Deception Bay Canada	Canada	0.477	62.1667	-74.7	32.085	polar	Polyhaline	Chicoutimi	Canada	Yes	5.39	48.4333	-71.0833	0	0	0	Cold Temperate	Oligohaline	polarCold Temperate	PolyhalineOligohaline	High	Low	3	1	Low
Arctic	Arctic International Transoceanic	Iqaluit Canada	Canada	0	63.75	-68.5333	30.72	polar	Polyhaline	Iqaluit	Canada	No	0	63.75	-68.5333	30.72	30.72	30.72	polar	Polyhaline	polarpolar	PolyhalinePolyhaline	Very High	High	4	3	High
Arctic	Arctic International Transoceanic	Churchill Canada	Canada	4.32	58.7833	-94.2167	26.33	Cold Temperate	Polyhaline	Gibraltar	Gibraltar	Yes	17.78	36.15	-5.33333	36.43	30	36.43	Warm Temperate	Polyhaline	Cold TemperateWarm Temperate	PolyhalinePolyhaline	High	High	3	3	High
Arctic	Arctic International Transoceanic	Deception Bay Canada	Canada	0.477	62.1667	-74.7	32.085	polar	Polyhaline	Belledune	Canada	Unknown	6.44	47.9167	-65.85	28.13	28.13	28.13	Cold Temperate	Polyhaline	polarCold Temperate	PolyhalinePolyhaline	High	High	3	3	High
Arctic	Arctic International Transoceanic	Deception Bay Canada	Canada	0.477	62.1667	-74.7	32.085	polar	Polyhaline		Canada	Unknown	x	x	x	x	x	x			polar	Polyhaline	#N/A	#N/A	#N/A	#N/A	#N/A
Arctic	Arctic International Transoceanic	Wakeham Bay/Kangiqsujuaq/Maricourt Canada	Canada	27.25	19.3	166.633	34.99	Trophic	Polyhaline		Canada	Unknown	x	x	x	x	x	x			Trophic	Polyhaline	#N/A	#N/A	#N/A	#N/A	#N/A
Arctic	Arctic International Transoceanic	Aupaluk Canada	Canada	-0.097	59.35	-69.6	31.35	Cold Temperate	Polyhaline		Canada	Unknown	x	x	x	x	x	x			Cold Temperate	Polyhaline	#N/A	#N/A	#N/A	#N/A	#N/A
Arctic	Arctic International Transoceanic	Churchill Canada	Canada	4.32	58.7833	-94.2167	26.33	Cold Temperate	Polyhaline	Terneuzen	Netherlands	Yes	12.1	51.3333	3.81667	14.36	30	14.36	Cold Temperate	Polyhaline	Cold TemperateCold Temperate	PolyhalinePolyhaline	Very High	High	4	3	High
Arctic	Arctic International Transoceanic	Puvirnituq Canada	Canada	3.667	60	-77.25	28.59	Cold Temperate	Polyhaline		Canada	No	x	x	x	x	x	x			Cold Temperate	Polyhaline	#N/A	#N/A	#N/A	#N/A	#N/A
Arctic	Arctic International Transoceanic	Rankin Inlet/Kangiqliniq Canada	Canada	5.23	62.8283	-92.1064	26.57	polar	Polyhaline		Canada	No	x	x	x	x	x	x			polar	Polyhaline	#N/A	#N/A	#N/A	#N/A	#N/A
Arctic	Arctic International Transoceanic	Salluit (Saglouc) Canada	Canada	0.477	62.3	-75.3833	32.085	polar	Polyhaline		Canada	No	x	x	x	x	x	x			polar	Polyhaline	#N/A	#N/A	#N/A	#N/A	#N/A
Arctic	Arctic International Transoceanic	Ivujivik (Digges Island) Canada	Canada	1.812	62.4167	-77.9	29.873	polar	Polyhaline		Canada	No	x	x	x	x	x	x			polar	Polyhaline	#N/A	#N/A	#N/A	#N/A	#N/A
Arctic	Arctic International Transoceanic	Arviat/Eskimo Point Canada	Canada	5.099	61.1	-94.0667	27.237	polar	Polyhaline		Canada	No	x	x	x	x	x	x			polar	Polyhaline	#N/A	#N/A	#N/A	#N/A	#N/A
Arctic	Arctic International Transoceanic	Iqaluit Canada	Canada	0	63.75	-68.5333	30.72	polar	Polyhaline		Canada	No	x	x	x	x	x	x			polar	Polyhaline	#N/A	#N/A	#N/A	#N/A	#N/A
Arctic	Arctic International Transoceanic	Churchill Canada	Canada	4.32	58.7833	-94.2167	26.33	Cold Temperate	Polyhaline	Tarragona	Spain	Yes	17.88	41.1	1.23333	37.79	30	37.79	Cold Temperate	Polyhaline	Cold TemperateCold Temperate	PolyhalinePolyhaline	Very High	High	4	3	High
Arctic	Arctic International Transoceanic	Churchill Canada	Canada	4.32	58.7833	-94.2167	26.33	Cold Temperate	Polyhaline	Charleston	USA	Yes	20.78	32.7833	-79.9333	20.09	30	20.09	Warm Temperate	Polyhaline	Cold TemperateWarm Temperate	PolyhalinePolyhaline	High	High	3	3	High
Arctic	Arctic International Transoceanic	Deception Bay Canada	Canada	0.477	62.1667	-74.7	32.085	polar	Polyhaline	unknown	Unknownn	Unknown	x	x	x	x	x	x			polar	Polyhaline	#N/A	#N/A	#N/A	#N/A	#N/A
Arctic	Arctic International Transoceanic	Churchill Canada	Canada	4.32	58.7833	-94.2167	26.33	Cold Temperate	Polyhaline	Dublin	Ireland	Yes	10.78	53.35	-6.21667	34.28	30	34.28	Cold Temperate	Polyhaline	Cold TemperateCold Temperate	PolyhalinePolyhaline	Very High	High	4	3	High
Arctic	Arctic International Transoceanic	Churchill Canada	Canada	4.32	58.7833	-94.2167	26.33	Cold Temperate	Polyhaline	unknown	Unknownn	Unknown	x	x	x	x	x	x			Cold Temperate	Polyhaline	#N/A	#N/A	#N/A	#N/A	#N/A
Arctic	Arctic International Transoceanic	Churchill Canada	Canada	4.32	58.7833	-94.2167	26.33	Cold Temperate	Polyhaline	Bremen	Germany	Yes	10.94	53.0833	8.78333	27.33	30	27.33	Cold Temperate	Polyhaline	Cold TemperateCold Temperate	PolyhalinePolyhaline	Very High	High	4	3	High
Arctic	Arctic International Transoceanic	Churchill Canada	Canada	4.32	58.7833	-94.2167	26.33	Cold Temperate	Polyhaline	Cartagena	Spain	Yes	18.91	37.5833	-0.9833	37.24	30	37.24	Warm Temperate	Polyhaline	Cold TemperateWarm Temperate	PolyhalinePolyhaline	High	High	3	3	High
Arctic	Arctic International Transoceanic	Churchill Canada	Canada	4.32	58.7833	-94.2167	26.33	Cold Temperate	Polyhaline	Port Alfred	Canada	Unknown	4.66	48.3333	-70.8667	26.18	26.18	26.18	Cold Temperate	Polyhaline	Cold TemperateCold Temperate	PolyhalinePolyhaline	Very High	High	4	3	High
Arctic	Arctic International Transoceanic	Quaqtaq (Koartak) Canada	Canada	0.338	61.0418	-69.6321	32.029	polar	Polyhaline		Canada	Unknown	x	x	x	x	x	x			polar	Polyhaline	#N/A	#N/A	#N/A	#N/A	#N/A
Arctic	Arctic International Transoceanic	Churchill Canada	Canada	4.32	58.7833	-94.2167	26.33	Cold Temperate	Polyhaline	unknown	Unknownn	Unknown	x	x	x	x	x	x			Cold Temperate	Polyhaline	#N/A	#N/A	#N/A	#N/A	#N/A
Arctic	Arctic International Transoceanic	Churchill Canada	Canada	4.32	58.7833	-94.2167	26.33	Cold Temperate	Polyhaline	Gdynia	Poland	Yes	8.89	54.5333	18.55	7.52	30	7.52	Cold Temperate	Polyhaline	Cold TemperateCold Temperate	PolyhalinePolyhaline	Very High	High	4	3	High
Arctic	Arctic Coastal Domestic	Churchill Canada	Canada	4.32	58.7833	-94.2167	26.33	Cold Temperate	Polyhaline		Canada	No	x	x	x	x	x	x			Cold Temperate	Polyhaline	#N/A	#N/A	#N/A	#N/A	#N/A
Arctic	Arctic Coastal Domestic	Churchill Canada	Canada	4.32	58.7833	-94.2167	26.33	Cold Temperate	Polyhaline	Igloolik	Canada	No	0.47	69.1667	-81.6833	29.46	29.46	29.46	polar	Polyhaline	Cold Temperatepolar	PolyhalinePolyhaline	High	High	3	3	High
Arctic	Arctic Coastal Domestic	Cape Dorset/Kingait Canada	Canada	-0.391	64.3066	-76.7009	31.675	polar	Polyhaline		Canada	Unknown	x	x	x	x	x	x			polar	Polyhaline	#N/A	#N/A	#N/A	#N/A	#N/A
Arctic	Arctic International Transoceanic	Churchill Canada	Canada	4.32	58.7833	-94.2167	26.33	Cold Temperate	Polyhaline	unknown	Unknownn	Unknown	x	x	x	x	x	x			Cold Temperate	Polyhaline	#N/A	#N/A	#N/A	#N/A	#N/A
Arctic	Arctic International Transoceanic	Churchill Canada	Canada	4.32	58.7833	-94.2167	26.33	Cold Temperate	Polyhaline	unknown	Unknownn	No	x	x	x	x	x	x			Cold Temperate	Polyhaline	#N/A	#N/A	#N/A	#N/A	#N/A
Arctic	Arctic International Transoceanic	Rankin Inlet/Kangiqliniq Canada	Canada	5.23	62.8283	-92.1064	26.57	polar	Polyhaline		Canada	Unknown	x	x	x	x	x	x			polar	Polyhaline	#N/A	#N/A	#N/A	#N/A	#N/A
Arctic	Arctic International Transoceanic	Arviat/Eskimo Point Canada	Canada	5.099	61.1	-94.0667	27.237	polar	Polyhaline		Canada	Unknown	x	x	x	x	x	x			polar	Polyhaline	#N/A	#N/A	#N/A	#N/A	#N/A
Arctic	Arctic International Transoceanic	Churchill Canada	Canada	4.32	58.7833	-94.2167	26.33	Cold Temperate	Polyhaline	Ceyhan (Turkey)	Turkey	Yes	20.44	36.8833	35.9333	39.11	30	39.11	Warm Temperate	Polyhaline	Cold TemperateWarm Temperate	PolyhalinePolyhaline	High	High	3	3	High
Arctic	Arctic International Transoceanic	Churchill Canada	Canada	4.32	58.7833	-94.2167	26.33	Cold Temperate	Polyhaline	Civitavecchia	Italy	Yes	17.64	42.1	11.8	37.81	30	37.81	Cold Temperate	Polyhaline	Cold TemperateCold Temperate	PolyhalinePolyhaline	Very High	High	4	3	High
Arctic	Arctic International Transoceanic	Churchill Canada	Canada	4.32	58.7833	-94.2167	26.33	Cold Temperate	Polyhaline	Port Everglades	USA	Yes	26.93	26.1	-80.1167	36.12	30	36.12	Warm Temperate	Polyhaline	Cold TemperateWarm Temperate	PolyhalinePolyhaline	High	High	3	3	High
Arctic	Arctic International Transoceanic	Churchill Canada	Canada	4.32	58.7833	-94.2167	26.33	Cold Temperate	Polyhaline	Port Alfred	Canada	Yes	4.66	48.3333	-70.8667	26.18	30	26.18	Cold Temperate	Polyhaline	Cold TemperateCold Temperate	PolyhalinePolyhaline	Very High	High	4	3	High
Arctic	Arctic International Transoceanic	Churchill Canada	Canada	4.32	58.7833	-94.2167	26.33	Cold Temperate	Polyhaline	Hamburg	Germany	Yes	10.61	53.55	9.96667	25.09	30	25.09	Cold Temperate	Polyhaline	Cold TemperateCold Temperate	PolyhalinePolyhaline	Very High	High	4	3	High
Arctic	Arctic International Transoceanic	Deception Bay Canada	Canada	0.477	62.1667	-74.7	32.085	polar	Polyhaline	Aarhus	Denmark	Yes	9.62	56.15	10.2167	20.52	30	20.52	Cold Temperate	Polyhaline	polarCold Temperate	PolyhalinePolyhaline	High	High	3	3	High
Arctic	Arctic International Transoceanic	Mine Seleine Canada	Canada	11	47.6087	-61.5581	28	Cold Temperate	Polyhaline		Canada	Unknown	x	x	x	x	x	x			Cold Temperate	Polyhaline	#N/A	#N/A	#N/A	#N/A	#N/A
Arctic	Arctic International Transoceanic	Churchill Canada	Canada	4.32	58.7833	-94.2167	26.33	Cold Temperate	Polyhaline	Antwerp	Belgium	Yes	11.97	51.2447	4.41139	0.31	30	0.31	Cold Temperate	Polyhaline	Cold TemperateCold Temperate	PolyhalinePolyhaline	Very High	High	4	3	High
Arctic	Arctic International Transoceanic	Churchill Canada	Canada	4.32	58.7833	-94.2167	26.33	Cold Temperate	Polyhaline	Newport (United Kingdom)	United Kingdom	Yes	11.76	51.5667	-2.98333	12.48	30	12.48	Cold Temperate	Polyhaline	Cold TemperateCold Temperate	PolyhalinePolyhaline	Very High	High	4	3	High
Arctic	Arctic International Transoceanic	Churchill Canada	Canada	4.32	58.7833	-94.2167	26.33	Cold Temperate	Polyhaline	unknown	Belgium	Yes	x	x	x	x	x	x			Cold Temperate	Polyhaline	#N/A	#N/A	#N/A	#N/A	#N/A
Arctic	Arctic International Transoceanic	Churchill Canada	Canada	4.32	58.7833	-94.2167	26.33	Cold Temperate	Polyhaline	Ronnskar (Sweden)	Sweden	Yes	4.78	64.6667	21.2833	5	30	5	polar	Polyhaline	Cold Temperatepolar	PolyhalinePolyhaline	High	High	3	3	High
Arctic	Arctic International Transoceanic	Churchill Canada	Canada	4.32	58.7833	-94.2167	26.33	Cold Temperate	Polyhaline	Quebec	Canada	Yes	6.78	46.8167	-71.2	0	30	0	Cold Temperate	Polyhaline	Cold TemperateCold Temperate	PolyhalinePolyhaline	Very High	High	4	3	High
Arctic	Arctic International Transoceanic	Churchill Canada	Canada	4.32	58.7833	-94.2167	26.33	Cold Temperate	Polyhaline	Londonderry	United Kingdom	Yes	10.24	54.9833	-7.31667	10.59	30	10.59	Cold Temperate	Polyhaline	Cold TemperateCold Temperate	PolyhalinePolyhaline	Very High	High	4	3	High
Arctic	Arctic International Transoceanic	Churchill Canada	Canada	4.32	58.7833	-94.2167	26.33	Cold Temperate	Polyhaline	Straumsvik	Iceland	Yes	7.39	64.05	-22.05	34.7	30	34.7	polar	Polyhaline	Cold Temperatepolar	PolyhalinePolyhaline	High	High	3	3	High
Arctic	Arctic International Transoceanic	Churchill Canada	Canada	4.32	58.7833	-94.2167	26.33	Cold Temperate	Polyhaline	Lorient	France	Yes	13.66	47.75	-3.36667	14.68	30	14.68	Cold Temperate	Polyhaline	Cold TemperateCold Temperate	PolyhalinePolyhaline	Very High	High	4	3	High
Arctic	Arctic International Transoceanic	Churchill Canada	Canada	4.32	58.7833	-94.2167	26.33	Cold Temperate	Polyhaline	Baltimore	USA	Yes	15.72	39.2833	-76.5833	11.85	30	11.85	Warm Temperate	Polyhaline	Cold TemperateWarm Temperate	PolyhalinePolyhaline	High	High	3	3	High
Arctic	Arctic International Transoceanic	Churchill Canada	Canada	4.32	58.7833	-94.2167	26.33	Cold Temperate	Polyhaline	Aughinish	Ireland	Yes	11.76	52.6333	-9.05	7.64	30	7.64	Cold Temperate	Polyhaline	Cold TemperateCold Temperate	PolyhalinePolyhaline	Very High	High	4	3	High
Arctic	Arctic International Transoceanic	Churchill Canada	Canada	4.32	58.7833	-94.2167	26.33	Cold Temperate	Polyhaline	Newport News	USA	Yes	17.08	36.9667	-76.4167	27.56	30	27.56	Warm Temperate	Polyhaline	Cold TemperateWarm Temperate	PolyhalinePolyhaline	High	High	3	3	High
Arctic	Arctic International Transoceanic	Churchill Canada	Canada	4.32	58.7833	-94.2167	26.33	Cold Temperate	Polyhaline	Dublin	Ireland	Yes	10.78	53.35	-6.21667	34.28	30	34.28	Cold Temperate	Polyhaline	Cold TemperateCold Temperate	PolyhalinePolyhaline	Very High	High	4	3	High
Arctic	Arctic International Transoceanic	Churchill Canada	Canada	4.32	58.7833	-94.2167	26.33	Cold Temperate	Polyhaline	Portbury	United Kingdom	Yes	11.74	51.5	-2.73333	34.42	30	34.42	Cold Temperate	Polyhaline	Cold TemperateCold Temperate	PolyhalinePolyhaline	Very High	High	4	3	High
Arctic	Arctic International Transoceanic	Churchill Canada	Canada	4.32	58.7833	-94.2167	26.33	Cold Temperate	Polyhaline	Amsterdam	Netherlands	Yes	11.22	52.3667	4.9	9.95	30	9.95	Cold Temperate	Polyhaline	Cold TemperateCold Temperate	PolyhalinePolyhaline	Very High	High	4	3	High
Arctic	Arctic International Transoceanic	Churchill Canada	Canada	4.32	58.7833	-94.2167	26.33	Cold Temperate	Polyhaline	Santiago De Cuba	Cuba	Yes	26.85	19.9833	-75.8667	35.94	30	35.94	Tropic	Polyhaline	Cold TemperateTropic	PolyhalinePolyhaline	Moderate	High	2	3	Moderate
Arctic	Arctic International Transoceanic	Churchill Canada	Canada	4.32	58.7833	-94.2167	26.33	Cold Temperate	Polyhaline	Greenore	Ireland	Yes	10.3	54.0333	-6.13333	26.8	30	26.8	Cold Temperate	Polyhaline	Cold TemperateCold Temperate	PolyhalinePolyhaline	Very High	High	4	3	High
Arctic	Arctic International Transoceanic	Churchill Canada	Canada	4.32	58.7833	-94.2167	26.33	Cold Temperate	Polyhaline	Newport News	USA	Yes	17.08	36.9667	-76.4167	27.56	30	27.56	Warm Temperate	Polyhaline	Cold TemperateWarm Temperate	PolyhalinePolyhaline	High	High	3	3	High
Arctic	Arctic International Transoceanic	Churchill Canada	Canada	4.32	58.7833	-94.2167	26.33	Cold Temperate	Polyhaline	London	United Kingdom	Yes	12.22	51.5	-0.06667	2.15	30	2.15	Cold Temperate	Polyhaline	Cold TemperateCold Temperate	PolyhalinePolyhaline	Very High	High	4	3	High
Arctic	Arctic International Transoceanic	Inukjuak (Port Harrison) Canada	Canada	3.601	58.4667	-78.1333	29.17	Cold Temperate	Polyhaline		Canada	No	x	x	x	x	x	x			Cold Temperate	Polyhaline	#N/A	#N/A	#N/A	#N/A	#N/A
Arctic	Arctic International Transoceanic	Kuujjuaq (Fort Chimo) Canada	Canada	1.93999	58.15	-68.3	29.2079	Cold Temperate	Polyhaline		Canada	No	x	x	x	x	x	x			Cold Temperate	Polyhaline	#N/A	#N/A	#N/A	#N/A	#N/A
Arctic	Arctic International Transoceanic	Churchill Canada	Canada	4.32	58.7833	-94.2167	26.33	Cold Temperate	Polyhaline	Aupaluk	Canada	No	-0.097	59.35	-69.6	31.35	31.35	31.35	Cold Temperate	Polyhaline	Cold TemperateCold Temperate	PolyhalinePolyhaline	Very High	High	4	3	High
Arctic	Arctic International Transoceanic	Churchill Canada	Canada	4.32	58.7833	-94.2167	26.33	Cold Temperate	Polyhaline		Canada	No	x	x	x	x	x	x			Cold Temperate	Polyhaline	#N/A	#N/A	#N/A	#N/A	#N/A
Arctic	Arctic International Transoceanic	Kangiqsualujjuaq (George River) Canada	Canada	-0.294	58.6	-65.9333	31.942	Cold Temperate	Polyhaline		Canada	No	x	x	x	x	x	x			Cold Temperate	Polyhaline	#N/A	#N/A	#N/A	#N/A	#N/A
Arctic	Arctic Coastal Domestic	Churchill Canada	Canada	4.32	58.7833	-94.2167	26.33	Cold Temperate	Polyhaline	Sept-Iles	Canada	Unknown	4.66	50.1	-66.3833	30.32	30.32	30.32	Cold Temperate	Polyhaline	Cold TemperateCold Temperate	PolyhalinePolyhaline	Very High	High	4	3	High
Arctic	Arctic International Transoceanic	Churchill Canada	Canada	4.32	58.7833	-94.2167	26.33	Cold Temperate	Polyhaline	Houston	Texas	Yes	22.05	29.75	-95.3333	0.22	30	0.22	Warm Temperate	Polyhaline	Cold TemperateWarm Temperate	PolyhalinePolyhaline	High	High	3	3	High
Arctic	Arctic International Transoceanic	Churchill Canada	Canada	4.32	58.7833	-94.2167	26.33	Cold Temperate	Polyhaline	Savannah (Georgia)	USA	Yes	20.93	32.0833	-81.0833	5.48	30	5.48	Warm Temperate	Polyhaline	Cold TemperateWarm Temperate	PolyhalinePolyhaline	High	High	3	3	High
Arctic	Arctic International Transoceanic	Churchill Canada	Canada	4.32	58.7833	-94.2167	26.33	Cold Temperate	Polyhaline	Tampa	USA	Yes	23.93	27.95	-82.45	4.2	30	4.2	Warm Temperate	Polyhaline	Cold TemperateWarm Temperate	PolyhalinePolyhaline	High	High	3	3	High
Arctic	Arctic International Transoceanic	Churchill Canada	Canada	4.32	58.7833	-94.2167	26.33	Cold Temperate	Polyhaline	unknown	New Jersey	No	x	x	x	x	x	x			Cold Temperate	Polyhaline	#N/A	#N/A	#N/A	#N/A	#N/A
Arctic	Arctic International Transoceanic	Churchill Canada	Canada	4.32	58.7833	-94.2167	26.33	Cold Temperate	Polyhaline	Sunndalsora	Norway	Yes	4.54	62.6833	8.6	0.86	30	0.86	polar	Polyhaline	Cold Temperatepolar	PolyhalinePolyhaline	High	High	3	3	High
Arctic	Arctic International Transoceanic	Churchill Canada	Canada	4.32	58.7833	-94.2167	26.33	Cold Temperate	Polyhaline	Aviles	Spain	Yes	15.56	43.5833	-5.93333	35.53	30	35.53	Cold Temperate	Polyhaline	Cold TemperateCold Temperate	PolyhalinePolyhaline	Very High	High	4	3	High
Arctic	Arctic International Transoceanic	Churchill Canada	Canada	4.32	58.7833	-94.2167	26.33	Cold Temperate	Polyhaline	Baltimore	USA	Yes	15.72	39.2833	-76.5833	11.85	30	11.85	Warm Temperate	Polyhaline	Cold TemperateWarm Temperate	PolyhalinePolyhaline	High	High	3	3	High
Arctic	Arctic International Transoceanic	Kuujjuaraapik (Great Whale) Canada	Canada	1.843	55.2833	-77.75	25.33	Cold Temperate	Polyhaline	Montreal	Canada	Yes	8.54	45.5	-73.55	0	30	0	Cold Temperate	Polyhaline	Cold TemperateCold Temperate	PolyhalinePolyhaline	Very High	High	4	3	High
Arctic	Arctic International Transoceanic	Inukjuak (Port Harrison) Canada	Canada	3.601	58.4667	-78.1333	29.17	Cold Temperate	Polyhaline		Canada	No	x	x	x	x	x	x			Cold Temperate	Polyhaline	#N/A	#N/A	#N/A	#N/A	#N/A
Arctic	Arctic International Transoceanic	Kangiqsualujjuaq (George River) Canada	Canada	-0.294	58.6	-65.9333	31.942	Cold Temperate	Polyhaline		Canada	No	x	x	x	x	x	x			Cold Temperate	Polyhaline	#N/A	#N/A	#N/A	#N/A	#N/A
Arctic	Arctic International Transoceanic	Quaqtaq (Koartak) Canada	Canada	0.338	61.0418	-69.6321	32.029	polar	Polyhaline		Canada	Unknown	x	x	x	x	x	x			polar	Polyhaline	#N/A	#N/A	#N/A	#N/A	#N/A
Arctic	Arctic International Transoceanic	Akulivik Canada	Canada	x	x	x	x				Canada	No	x	x	x	x	x	x					#N/A	#N/A	#N/A	#N/A	#N/A
Arctic	Arctic International Transoceanic	Tasiujaq Canada	Canada	-0.097	58.9	-69.3333	31.35	Cold Temperate	Polyhaline		Canada	Unknown	x	x	x	x	x	x			Cold Temperate	Polyhaline	#N/A	#N/A	#N/A	#N/A	#N/A
Arctic	Arctic Coastal Domestic	Killinek Canada	Canada	0.851	60.3833	-64.4333	33.19	polar	Polyhaline		Canada	Unknown	x	x	x	x	x	x			polar	Polyhaline	#N/A	#N/A	#N/A	#N/A	#N/A
Arctic	Arctic Coastal Domestic	Killinek Canada	Canada	0.851	60.3833	-64.4333	33.19	polar	Polyhaline		Canada	Unknown	x	x	x	x	x	x			polar	Polyhaline	#N/A	#N/A	#N/A	#N/A	#N/A
Arctic	Arctic Coastal Domestic	Iqaluit Canada	Canada	0	63.75	-68.5333	30.72	polar	Polyhaline	Killinek	Canada	Unknown	0.851	60.3833	-64.4333	33.19	33.19	33.19	polar	Polyhaline	polarpolar	PolyhalinePolyhaline	Very High	High	4	3	High
Arctic	Arctic Coastal Domestic	Longstaff Bluff Canada	Canada	1.93999	68.9	-75.2	29.2079	polar	Polyhaline		Canada	Unknown	x	x	x	x	x	x			polar	Polyhaline	#N/A	#N/A	#N/A	#N/A	#N/A
Arctic	Arctic Coastal Domestic	Hall Beach/Sanirayak Canada	Canada	0	68.8	-76.1667	30.54	polar	Polyhaline		Canada	Unknown	x	x	x	x	x	x			polar	Polyhaline	#N/A	#N/A	#N/A	#N/A	#N/A
Arctic	Arctic Coastal Domestic	Churchill Canada	Canada	4.32	58.7833	-94.2167	26.33	Cold Temperate	Polyhaline	Baker Lake/Qaminituak	Canada	Unknown	2.8	64.2937	-96.1782	26.14	26.14	26.14	polar	Polyhaline	Cold Temperatepolar	PolyhalinePolyhaline	High	High	3	3	High
Arctic	Arctic Coastal Domestic	Churchill Canada	Canada	4.32	58.7833	-94.2167	26.33	Cold Temperate	Polyhaline	Baker Lake/Qaminituak	Canada	Unknown	2.8	64.2937	-96.1782	26.14	26.14	26.14	polar	Polyhaline	Cold Temperatepolar	PolyhalinePolyhaline	High	High	3	3	High
Arctic	Arctic Coastal Domestic	Churchill Canada	Canada	4.32	58.7833	-94.2167	26.33	Cold Temperate	Polyhaline	Arviat/Eskimo Point	Canada	Unknown	5.099	61.1	-94.0667	27.237	27.237	27.237	polar	Polyhaline	Cold Temperatepolar	PolyhalinePolyhaline	High	High	3	3	High
Arctic	Arctic Coastal Domestic	Churchill Canada	Canada	4.32	58.7833	-94.2167	26.33	Cold Temperate	Polyhaline	Rankin Inlet/Kangiqliniq	Canada	Unknown	5.23	62.8283	-92.1064	26.57	26.57	26.57	polar	Polyhaline	Cold Temperatepolar	PolyhalinePolyhaline	High	High	3	3	High
Arctic	Arctic Coastal Domestic	Churchill Canada	Canada	4.32	58.7833	-94.2167	26.33	Cold Temperate	Polyhaline	Repulse Bay/Aivilik	Canada	Unknown	0.4	66.5237	-86.2353	28.58	28.58	28.58	polar	Polyhaline	Cold Temperatepolar	PolyhalinePolyhaline	High	High	3	3	High
Arctic	Arctic Coastal Domestic	Longstaff Bluff Canada	Canada	1.93999	68.9	-75.2	29.2079	polar	Polyhaline		Canada	Unknown	x	x	x	x	x	x			polar	Polyhaline	#N/A	#N/A	#N/A	#N/A	#N/A
Arctic	Arctic Coastal Domestic	Repulse Bay/Aivilik Canada	Canada	0.4	66.5237	-86.2353	28.58	polar	Polyhaline		Canada	Unknown	x	x	x	x	x	x			polar	Polyhaline	#N/A	#N/A	#N/A	#N/A	#N/A
Arctic	Arctic International Transoceanic	Churchill Canada	Canada	4.32	58.7833	-94.2167	26.33	Cold Temperate	Polyhaline	Gijon	Spain	Yes	15.59	43.55	-5.66667	35.52	30	35.52	Cold Temperate	Polyhaline	Cold TemperateCold Temperate	PolyhalinePolyhaline	Very High	High	4	3	High
Arctic	Arctic International Transoceanic	Churchill Canada	Canada	4.32	58.7833	-94.2167	26.33	Cold Temperate	Polyhaline	Riga (Latvia)	Latvia	Yes	8.29	56.9667	24.1	5.57	30	5.57	Cold Temperate	Polyhaline	Cold TemperateCold Temperate	PolyhalinePolyhaline	Very High	High	4	3	High
Arctic	Arctic International Transoceanic	Churchill Canada	Canada	4.32	58.7833	-94.2167	26.33	Cold Temperate	Polyhaline	Belfast (United Kingdom)	United Kingdom	Yes	10.85	54.6	-5.93333	21.04	30	21.04	Cold Temperate	Polyhaline	Cold TemperateCold Temperate	PolyhalinePolyhaline	Very High	High	4	3	High
Arctic	Arctic International Transoceanic	Churchill Canada	Canada	4.32	58.7833	-94.2167	26.33	Cold Temperate	Polyhaline	Foynes (Ireland)	Ireland	Yes	11.76	52.6167	-9.1	8.6	30	8.6	Cold Temperate	Polyhaline	Cold TemperateCold Temperate	PolyhalinePolyhaline	Very High	High	4	3	High
Arctic	Arctic International Transoceanic	Churchill Canada	Canada	4.32	58.7833	-94.2167	26.33	Cold Temperate	Polyhaline	unknown	United Kingdom	Yes	x	x	x	x	x	x			Cold Temperate	Polyhaline	#N/A	#N/A	#N/A	#N/A	#N/A
Arctic	Arctic International Transoceanic	Churchill Canada	Canada	4.32	58.7833	-94.2167	26.33	Cold Temperate	Polyhaline	unknown	Unknownn	Yes	x	x	x	x	x	x			Cold Temperate	Polyhaline	#N/A	#N/A	#N/A	#N/A	#N/A
Arctic	Arctic International Transoceanic	Churchill Canada	Canada	4.32	58.7833	-94.2167	26.33	Cold Temperate	Polyhaline	Algiers	Algeria	Yes	18.92	36.7706	3.05306	36.9	30	36.9	Warm Temperate	Polyhaline	Cold TemperateWarm Temperate	PolyhalinePolyhaline	High	High	3	3	High
Arctic	Arctic International Transoceanic	Churchill Canada	Canada	4.32	58.7833	-94.2167	26.33	Cold Temperate	Polyhaline	Ghent	Belgium	Yes	12.14	51.0881	3.74528	1.55	30	1.55	Cold Temperate	Polyhaline	Cold TemperateCold Temperate	PolyhalinePolyhaline	Very High	High	4	3	High
Arctic	Arctic International Transoceanic	Churchill Canada	Canada	4.32	58.7833	-94.2167	26.33	Cold Temperate	Polyhaline	Malaga	Spain	Yes	18.7	36.7178	-4.425	36.66	30	36.66	Warm Temperate	Polyhaline	Cold TemperateWarm Temperate	PolyhalinePolyhaline	High	High	3	3	High
Arctic	Arctic International Transoceanic	Churchill Canada	Canada	4.32	58.7833	-94.2167	26.33	Cold Temperate	Polyhaline	Teesport	United Kingdom	Yes	9.6	54.5833	-1.16667	13.5	30	13.5	Cold Temperate	Polyhaline	Cold TemperateCold Temperate	PolyhalinePolyhaline	Very High	High	4	3	High
Arctic	Arctic International Transoceanic	Deception Bay Canada	Canada	0.477	62.1667	-74.7	32.085	polar	Polyhaline	unknown	Unknownn	Unknown	x	x	x	x	x	x			polar	Polyhaline	#N/A	#N/A	#N/A	#N/A	#N/A
Arctic	Arctic International Transoceanic	Deception Bay Canada	Canada	0.477	62.1667	-74.7	32.085	polar	Polyhaline	Saint John	Canada	Yes	7.82	45.2667	-66.0667	32.13	30	32.13	Cold Temperate	Polyhaline	polarCold Temperate	PolyhalinePolyhaline	High	High	3	3	High
Arctic	Arctic International Transoceanic	Churchill Canada	Canada	4.32	58.7833	-94.2167	26.33	Cold Temperate	Polyhaline	Klaipeda	Lithuania	Yes	9.09	55.7167	21.1333	6.66	30	6.66	Cold Temperate	Polyhaline	Cold TemperateCold Temperate	PolyhalinePolyhaline	Very High	High	4	3	High
Arctic	Arctic Coastal Domestic	Loks Land Canada	Canada	x	x	x	x				Canada	Unknown	x	x	x	x	x	x					#N/A	#N/A	#N/A	#N/A	#N/A
Arctic	Arctic International Transoceanic	Churchill Canada	Canada	4.32	58.7833	-94.2167	26.33	Cold Temperate	Polyhaline	Rotterdam	Netherlands	Yes	11.4	51.9	4.48333	1.78	30	1.78	Cold Temperate	Polyhaline	Cold TemperateCold Temperate	PolyhalinePolyhaline	Very High	High	4	3	High
Arctic	Arctic International Transoceanic	Churchill Canada	Canada	4.32	58.7833	-94.2167	26.33	Cold Temperate	Polyhaline	Annaba (Algeria)	Algeria	Yes	18.84	36.8997	7.75667	37.03	30	37.03	Warm Temperate	Polyhaline	Cold TemperateWarm Temperate	PolyhalinePolyhaline	High	High	3	3	High
Arctic	Arctic International Transoceanic	Churchill Canada	Canada	4.32	58.7833	-94.2167	26.33	Cold Temperate	Polyhaline	Oran (Algeria)	Algeria	Yes	19.57	35.7058	-0.64222	36.86	30	36.86	Warm Temperate	Polyhaline	Cold TemperateWarm Temperate	PolyhalinePolyhaline	High	High	3	3	High
Arctic	Arctic International Transoceanic	Churchill Canada	Canada	4.32	58.7833	-94.2167	26.33	Cold Temperate	Polyhaline	Port Alfred	Canada	Unknown	4.66	48.3333	-70.8667	26.18	26.18	26.18	Cold Temperate	Polyhaline	Cold TemperateCold Temperate	PolyhalinePolyhaline	Very High	High	4	3	High
Arctic	Arctic Coastal Domestic	Resolute Bay/Qausuittuq Canada	Canada	0	74.6833	-94.8667	30.05	polar	Polyhaline		Canada	No	x	x	x	x	x	x			polar	Polyhaline	#N/A	#N/A	#N/A	#N/A	#N/A
Arctic	Arctic Coastal Domestic	Nanisivik Canada	Canada	0	73.0667	-84.55	7.54	polar	Mesohaline		Canada	Unknown	x	x	x	x	x	x			polar	Mesohaline	#N/A	#N/A	#N/A	#N/A	#N/A
Arctic	Arctic Coastal Domestic	Pelly Bay/Kugaaruk Canada	Canada	-0.85	68.5333	-89.8333	28.925	polar	Polyhaline		Canada	Unknown	x	x	x	x	x	x			polar	Polyhaline	#N/A	#N/A	#N/A	#N/A	#N/A
Arctic	Arctic Coastal Domestic	Repulse Bay/Aivilik Canada	Canada	0.4	66.5237	-86.2353	28.58	polar	Polyhaline		Canada	Unknown	x	x	x	x	x	x			polar	Polyhaline	#N/A	#N/A	#N/A	#N/A	#N/A
Arctic	Arctic Coastal Domestic	Chesterfield Inlet/Igluligaarjuk Canada	Canada	4.199	63.3691	-90.8731	27.284	polar	Polyhaline		Canada	Unknown	x	x	x	x	x	x			polar	Polyhaline	#N/A	#N/A	#N/A	#N/A	#N/A
Arctic	Arctic Coastal Domestic	Deception Bay Canada	Canada	0.477	62.1667	-74.7	32.085	polar	Polyhaline	Voisey Bay	Canada	No	0.93	56.25	-61.9167	32.36	32.36	32.36	Cold Temperate	Polyhaline	polarCold Temperate	PolyhalinePolyhaline	High	High	3	3	High
Arctic	Arctic Coastal Domestic	Deception Bay Canada	Canada	0.477	62.1667	-74.7	32.085	polar	Polyhaline	Chicoutimi	Canada	No	5.39	48.4333	-71.0833	0	0	0	Cold Temperate	Oligohaline	polarCold Temperate	PolyhalineOligohaline	High	Low	3	1	Low
Arctic	Arctic International Transoceanic	Tasiujaq Canada	Canada	-0.097	58.9	-69.3333	31.35	Cold Temperate	Polyhaline		Canada	No	x	x	x	x	x	x			Cold Temperate	Polyhaline	#N/A	#N/A	#N/A	#N/A	#N/A
Arctic	Arctic International Transoceanic	Pond Inlet/Mittimatalik Canada	Canada	0.3	72.6264	-78.2786	31.63	polar	Polyhaline		Canada	No	x	x	x	x	x	x			polar	Polyhaline	#N/A	#N/A	#N/A	#N/A	#N/A
Arctic	Arctic International Transoceanic	Churchill Canada	Canada	4.32	58.7833	-94.2167	26.33	Cold Temperate	Polyhaline	Liepaja	Latvia	Yes	8.78	56.5167	21.0167	8.29	30	8.29	Cold Temperate	Polyhaline	Cold TemperateCold Temperate	PolyhalinePolyhaline	Very High	High	4	3	High
Arctic	Arctic International Transoceanic	Churchill Canada	Canada	4.32	58.7833	-94.2167	26.33	Cold Temperate	Polyhaline	Casablanca	Morocco	Yes	19.35	33.6167	-7.6	36.41	30	36.41	Warm Temperate	Polyhaline	Cold TemperateWarm Temperate	PolyhalinePolyhaline	High	High	3	3	High
Arctic	Arctic International Transoceanic	Churchill Canada	Canada	4.32	58.7833	-94.2167	26.33	Cold Temperate	Polyhaline	Ijmuiden	Netherlands	Yes	11.23	52.45	4.58333	31.06	30	31.06	Cold Temperate	Polyhaline	Cold TemperateCold Temperate	PolyhalinePolyhaline	Very High	High	4	3	High
East Coast	Atlantic International Transoceanic	Hantsport Canada	Canada	8.49	45.0667	-64.1667	23.89	Cold Temperate	Polyhaline			No	x	x	x	x	x	x			Cold Temperate	Polyhaline	#N/A	#N/A	#N/A	#N/A	#N/A
East Coast	Atlantic International Transoceanic	Hantsport Canada	Canada	8.49	45.0667	-64.1667	23.89	Cold Temperate	Polyhaline	Stony Point	USA	Yes	12.66	41.2333	-73.9667	0.19	30	0.19	Cold Temperate	Polyhaline	Cold TemperateCold Temperate	PolyhalinePolyhaline	Very High	High	4	3	High
East Coast	Atlantic International Transoceanic	Hantsport Canada	Canada	8.49	45.0667	-64.1667	23.89	Cold Temperate	Polyhaline	Stony Point	USA	Yes	12.66	41.2333	-73.9667	0.19	30	0.19	Cold Temperate	Polyhaline	Cold TemperateCold Temperate	PolyhalinePolyhaline	Very High	High	4	3	High
East Coast	Atlantic International Transoceanic	Hantsport Canada	Canada	8.49	45.0667	-64.1667	23.89	Cold Temperate	Polyhaline	Stony Point	USA	Yes	12.66	41.2333	-73.9667	0.19	30	0.19	Cold Temperate	Polyhaline	Cold TemperateCold Temperate	PolyhalinePolyhaline	Very High	High	4	3	High
East Coast	Atlantic International Transoceanic	Hantsport Canada	Canada	8.49	45.0667	-64.1667	23.89	Cold Temperate	Polyhaline	Stony Point	USA	Yes	12.66	41.2333	-73.9667	0.19	30	0.19	Cold Temperate	Polyhaline	Cold TemperateCold Temperate	PolyhalinePolyhaline	Very High	High	4	3	High
East Coast	Atlantic International Transoceanic	Hantsport Canada	Canada	8.49	45.0667	-64.1667	23.89	Cold Temperate	Polyhaline	Stony Point	USA	Yes	12.66	41.2333	-73.9667	0.19	30	0.19	Cold Temperate	Polyhaline	Cold TemperateCold Temperate	PolyhalinePolyhaline	Very High	High	4	3	High
East Coast	Atlantic International Transoceanic	Hantsport Canada	Canada	8.49	45.0667	-64.1667	23.89	Cold Temperate	Polyhaline	Stony Point	USA	Yes	12.66	41.2333	-73.9667	0.19	30	0.19	Cold Temperate	Polyhaline	Cold TemperateCold Temperate	PolyhalinePolyhaline	Very High	High	4	3	High
East Coast	Atlantic International Transoceanic	Hantsport Canada	Canada	8.49	45.0667	-64.1667	23.89	Cold Temperate	Polyhaline	Stony Point	USA	Yes	12.66	41.2333	-73.9667	0.19	30	0.19	Cold Temperate	Polyhaline	Cold TemperateCold Temperate	PolyhalinePolyhaline	Very High	High	4	3	High
East Coast	Atlantic International Transoceanic	Hantsport Canada	Canada	8.49	45.0667	-64.1667	23.89	Cold Temperate	Polyhaline	Stony Point	USA	Yes	12.66	41.2333	-73.9667	0.19	30	0.19	Cold Temperate	Polyhaline	Cold TemperateCold Temperate	PolyhalinePolyhaline	Very High	High	4	3	High
East Coast	Atlantic International Transoceanic	Hantsport Canada	Canada	8.49	45.0667	-64.1667	23.89	Cold Temperate	Polyhaline	Stony Point	USA	Yes	12.66	41.2333	-73.9667	0.19	30	0.19	Cold Temperate	Polyhaline	Cold TemperateCold Temperate	PolyhalinePolyhaline	Very High	High	4	3	High
East Coast	Atlantic International Transoceanic	Hantsport Canada	Canada	8.49	45.0667	-64.1667	23.89	Cold Temperate	Polyhaline	Stony Point	USA	Yes	12.66	41.2333	-73.9667	0.19	30	0.19	Cold Temperate	Polyhaline	Cold TemperateCold Temperate	PolyhalinePolyhaline	Very High	High	4	3	High
East Coast	Atlantic International Transoceanic	Hantsport Canada	Canada	8.49	45.0667	-64.1667	23.89	Cold Temperate	Polyhaline	Stony Point	USA	Yes	12.66	41.2333	-73.9667	0.19	30	0.19	Cold Temperate	Polyhaline	Cold TemperateCold Temperate	PolyhalinePolyhaline	Very High	High	4	3	High
East Coast	Atlantic International Transoceanic	Hantsport Canada	Canada	8.49	45.0667	-64.1667	23.89	Cold Temperate	Polyhaline	Freeport	Bahamas	Yes	26.65	26.515	-78.6447	36.23	30	36.23	Warm Temperate	Polyhaline	Cold TemperateWarm Temperate	PolyhalinePolyhaline	High	High	3	3	High
East Coast	Atlantic International Transoceanic	Hantsport Canada	Canada	8.49	45.0667	-64.1667	23.89	Cold Temperate	Polyhaline	Stony Point	USA	No	12.66	41.2333	-73.9667	0.19	0.19	0.19	Cold Temperate	Oligohaline	Cold TemperateCold Temperate	PolyhalineOligohaline	Very High	Low	4	1	Low
East Coast	Atlantic International Transoceanic	Hantsport Canada	Canada	8.49	45.0667	-64.1667	23.89	Cold Temperate	Polyhaline			No	x	x	x	x	x	x			Cold Temperate	Polyhaline	#N/A	#N/A	#N/A	#N/A	#N/A
East Coast	Atlantic International Transoceanic	Hantsport Canada	Canada	8.49	45.0667	-64.1667	23.89	Cold Temperate	Polyhaline			No	x	x	x	x	x	x			Cold Temperate	Polyhaline	#N/A	#N/A	#N/A	#N/A	#N/A
East Coast	Atlantic International Transoceanic	Hantsport Canada	Canada	8.49	45.0667	-64.1667	23.89	Cold Temperate	Polyhaline	Stony Point	USA	No	12.66	41.2333	-73.9667	0.19	0.19	0.19	Cold Temperate	Oligohaline	Cold TemperateCold Temperate	PolyhalineOligohaline	Very High	Low	4	1	Low
East Coast	Atlantic International Transoceanic	Hantsport Canada	Canada	8.49	45.0667	-64.1667	23.89	Cold Temperate	Polyhaline	Stony Point	USA	No	12.66	41.2333	-73.9667	0.19	0.19	0.19	Cold Temperate	Oligohaline	Cold TemperateCold Temperate	PolyhalineOligohaline	Very High	Low	4	1	Low
East Coast	Atlantic International Transoceanic	Hantsport Canada	Canada	8.49	45.0667	-64.1667	23.89	Cold Temperate	Polyhaline	Stony Point	USA	No	12.66	41.2333	-73.9667	0.19	0.19	0.19	Cold Temperate	Oligohaline	Cold TemperateCold Temperate	PolyhalineOligohaline	Very High	Low	4	1	Low
East Coast	Atlantic International Transoceanic	Little Narrows Canada	Canada	7.78	45.9833	-60.9833	2.63	Cold Temperate	Oligohaline	Norfolk	USA	Yes	17.25	36.85	-76.3167	27.56	30	27.56	Warm Temperate	Polyhaline	Cold TemperateWarm Temperate	OligohalinePolyhaline	High	Low	3	1	Low
East Coast	Atlantic International Transoceanic	Hantsport Canada	Canada	8.49	45.0667	-64.1667	23.89	Cold Temperate	Polyhaline	Ravena	USA	Yes	10.66	42.4667	-73.8	0	30	0	Cold Temperate	Polyhaline	Cold TemperateCold Temperate	PolyhalinePolyhaline	Very High	High	4	3	High
East Coast	Atlantic International Transoceanic	Hantsport Canada	Canada	8.49	45.0667	-64.1667	23.89	Cold Temperate	Polyhaline	Stony Point	USA	Yes	12.66	41.2333	-73.9667	0.19	30	0.19	Cold Temperate	Polyhaline	Cold TemperateCold Temperate	PolyhalinePolyhaline	Very High	High	4	3	High
East Coast	Atlantic International Transoceanic	Hantsport Canada	Canada	8.49	45.0667	-64.1667	23.89	Cold Temperate	Polyhaline	Stony Point	USA	Yes	12.66	41.2333	-73.9667	0.19	30	0.19	Cold Temperate	Polyhaline	Cold TemperateCold Temperate	PolyhalinePolyhaline	Very High	High	4	3	High
East Coast	Atlantic International Transoceanic	Little Narrows Canada	Canada	7.78	45.9833	-60.9833	2.63	Cold Temperate	Oligohaline	Stony Point	USA	Yes	12.66	41.2333	-73.9667	0.19	30	0.19	Cold Temperate	Polyhaline	Cold TemperateCold Temperate	OligohalinePolyhaline	Very High	Low	4	1	Low
East Coast	Atlantic International Transoceanic	Hantsport Canada	Canada	8.49	45.0667	-64.1667	23.89	Cold Temperate	Polyhaline	Ravena	USA	Yes	10.66	42.4667	-73.8	0	30	0	Cold Temperate	Polyhaline	Cold TemperateCold Temperate	PolyhalinePolyhaline	Very High	High	4	3	High
East Coast	Atlantic International Transoceanic	Hantsport Canada	Canada	8.49	45.0667	-64.1667	23.89	Cold Temperate	Polyhaline	Stony Point	USA	Yes	12.66	41.2333	-73.9667	0.19	30	0.19	Cold Temperate	Polyhaline	Cold TemperateCold Temperate	PolyhalinePolyhaline	Very High	High	4	3	High
East Coast	Atlantic International Transoceanic	Little Narrows Canada	Canada	7.78	45.9833	-60.9833	2.63	Cold Temperate	Oligohaline	Stony Point	USA	Yes	12.66	41.2333	-73.9667	0.19	30	0.19	Cold Temperate	Polyhaline	Cold TemperateCold Temperate	OligohalinePolyhaline	Very High	Low	4	1	Low
East Coast	Atlantic International Transoceanic	Hantsport Canada	Canada	8.49	45.0667	-64.1667	23.89	Cold Temperate	Polyhaline	Ravena	USA	Yes	10.66	42.4667	-73.8	0	30	0	Cold Temperate	Polyhaline	Cold TemperateCold Temperate	PolyhalinePolyhaline	Very High	High	4	3	High
East Coast	Atlantic International Transoceanic	Hantsport Canada	Canada	8.49	45.0667	-64.1667	23.89	Cold Temperate	Polyhaline	Stony Point	USA	Yes	12.66	41.2333	-73.9667	0.19	30	0.19	Cold Temperate	Polyhaline	Cold TemperateCold Temperate	PolyhalinePolyhaline	Very High	High	4	3	High
East Coast	Atlantic International Transoceanic	Little Narrows Canada	Canada	7.78	45.9833	-60.9833	2.63	Cold Temperate	Oligohaline	Stony Point	USA	Yes	12.66	41.2333	-73.9667	0.19	30	0.19	Cold Temperate	Polyhaline	Cold TemperateCold Temperate	OligohalinePolyhaline	Very High	Low	4	1	Low
East Coast	Atlantic International Transoceanic	Hantsport Canada	Canada	8.49	45.0667	-64.1667	23.89	Cold Temperate	Polyhaline			No	x	x	x	x	x	x			Cold Temperate	Polyhaline	#N/A	#N/A	#N/A	#N/A	#N/A
East Coast	Atlantic International Transoceanic	Hantsport Canada	Canada	8.49	45.0667	-64.1667	23.89	Cold Temperate	Polyhaline	Stony Point	USA	Yes	12.66	41.2333	-73.9667	0.19	30	0.19	Cold Temperate	Polyhaline	Cold TemperateCold Temperate	PolyhalinePolyhaline	Very High	High	4	3	High
East Coast	Atlantic International Transoceanic	Hantsport Canada	Canada	8.49	45.0667	-64.1667	23.89	Cold Temperate	Polyhaline	Stony Point	USA	Yes	12.66	41.2333	-73.9667	0.19	30	0.19	Cold Temperate	Polyhaline	Cold TemperateCold Temperate	PolyhalinePolyhaline	Very High	High	4	3	High
East Coast	Atlantic International Transoceanic	Hantsport Canada	Canada	8.49	45.0667	-64.1667	23.89	Cold Temperate	Polyhaline	Savannah (Georgia)	USA	Yes	20.93	32.0833	-81.0833	5.48	30	5.48	Warm Temperate	Polyhaline	Cold TemperateWarm Temperate	PolyhalinePolyhaline	High	High	3	3	High
East Coast	Atlantic International Transoceanic	Hantsport Canada	Canada	8.49	45.0667	-64.1667	23.89	Cold Temperate	Polyhaline	Stony Point	USA	Yes	12.66	41.2333	-73.9667	0.19	30	0.19	Cold Temperate	Polyhaline	Cold TemperateCold Temperate	PolyhalinePolyhaline	Very High	High	4	3	High
East Coast	Atlantic International Transoceanic	Little Narrows Canada	Canada	7.78	45.9833	-60.9833	2.63	Cold Temperate	Oligohaline	Stony Point	USA	Yes	12.66	41.2333	-73.9667	0.19	30	0.19	Cold Temperate	Polyhaline	Cold TemperateCold Temperate	OligohalinePolyhaline	Very High	Low	4	1	Low
East Coast	Atlantic International Transoceanic	Little Narrows Canada	Canada	7.78	45.9833	-60.9833	2.63	Cold Temperate	Oligohaline	Norfolk	USA	Yes	17.25	36.85	-76.3167	27.56	30	27.56	Warm Temperate	Polyhaline	Cold TemperateWarm Temperate	OligohalinePolyhaline	High	Low	3	1	Low
East Coast	Atlantic International Transoceanic	Hantsport Canada	Canada	8.49	45.0667	-64.1667	23.89	Cold Temperate	Polyhaline			No	x	x	x	x	x	x			Cold Temperate	Polyhaline	#N/A	#N/A	#N/A	#N/A	#N/A
East Coast	Atlantic International Transoceanic	Hantsport Canada	Canada	8.49	45.0667	-64.1667	23.89	Cold Temperate	Polyhaline	Stony Point	USA	Yes	12.66	41.2333	-73.9667	0.19	30	0.19	Cold Temperate	Polyhaline	Cold TemperateCold Temperate	PolyhalinePolyhaline	Very High	High	4	3	High
East Coast	Atlantic International Transoceanic	Little Narrows Canada	Canada	7.78	45.9833	-60.9833	2.63	Cold Temperate	Oligohaline			No	x	x	x	x	x	x			Cold Temperate	Oligohaline	#N/A	#N/A	#N/A	#N/A	#N/A
East Coast	Atlantic International Transoceanic	Hantsport Canada	Canada	8.49	45.0667	-64.1667	23.89	Cold Temperate	Polyhaline	Jacksonville	USA	Yes	22.1	30.3833	-81.6333	15.76	30	15.76	Warm Temperate	Polyhaline	Cold TemperateWarm Temperate	PolyhalinePolyhaline	High	High	3	3	High
East Coast	Atlantic International Transoceanic	Little Narrows Canada	Canada	7.78	45.9833	-60.9833	2.63	Cold Temperate	Oligohaline	Stony Point	USA	Yes	12.66	41.2333	-73.9667	0.19	30	0.19	Cold Temperate	Polyhaline	Cold TemperateCold Temperate	OligohalinePolyhaline	Very High	Low	4	1	Low
East Coast	Atlantic International Transoceanic	Hantsport Canada	Canada	8.49	45.0667	-64.1667	23.89	Cold Temperate	Polyhaline			No	x	x	x	x	x	x			Cold Temperate	Polyhaline	#N/A	#N/A	#N/A	#N/A	#N/A
East Coast	Atlantic International Transoceanic	Hantsport Canada	Canada	8.49	45.0667	-64.1667	23.89	Cold Temperate	Polyhaline	Stony Point	USA	Yes	12.66	41.2333	-73.9667	0.19	30	0.19	Cold Temperate	Polyhaline	Cold TemperateCold Temperate	PolyhalinePolyhaline	Very High	High	4	3	High
East Coast	Atlantic International Transoceanic	Hantsport Canada	Canada	8.49	45.0667	-64.1667	23.89	Cold Temperate	Polyhaline	Stony Point	USA	Yes	12.66	41.2333	-73.9667	0.19	30	0.19	Cold Temperate	Polyhaline	Cold TemperateCold Temperate	PolyhalinePolyhaline	Very High	High	4	3	High
East Coast	Atlantic International Transoceanic	Hantsport Canada	Canada	8.49	45.0667	-64.1667	23.89	Cold Temperate	Polyhaline			No	x	x	x	x	x	x			Cold Temperate	Polyhaline	#N/A	#N/A	#N/A	#N/A	#N/A
East Coast	Atlantic International Transoceanic	Corner Brook Canada	Canada	5.86	48.95	-57.9333	13.63	Cold Temperate	Mesohaline			No	x	x	x	x	x	x			Cold Temperate	Mesohaline	#N/A	#N/A	#N/A	#N/A	#N/A
East Coast	Atlantic International Transoceanic	Dalhousie Canada	Canada	5.65	48.0667	-66.3667	28.13	Cold Temperate	Polyhaline	Philadelphia	USA	Yes	14.18	39.9	-75.1333	0	30	0	Warm Temperate	Polyhaline	Cold TemperateWarm Temperate	PolyhalinePolyhaline	High	High	3	3	High
East Coast	Atlantic International Transoceanic	Baie-Comeau Canada	Canada	4.04	49.2167	-68.15	28.1	Cold Temperate	Polyhaline	Philadelphia	USA	Yes	14.18	39.9	-75.1333	0	30	0	Warm Temperate	Polyhaline	Cold TemperateWarm Temperate	PolyhalinePolyhaline	High	High	3	3	High
East Coast	Atlantic International Transoceanic	Dalhousie Canada	Canada	5.65	48.0667	-66.3667	28.13	Cold Temperate	Polyhaline	Philadelphia	USA	Yes	14.18	39.9	-75.1333	0	30	0	Warm Temperate	Polyhaline	Cold TemperateWarm Temperate	PolyhalinePolyhaline	High	High	3	3	High
East Coast	Atlantic International Exempt	Saint John Canada	Canada	7.82	45.2667	-66.0667	32.13	Cold Temperate	Polyhaline	Boston	USA	No	11.82	42.3833	-71.05	16.59	16.59	16.59	Cold Temperate	Mesohaline	Cold TemperateCold Temperate	PolyhalineMesohaline	Very High	Moderate	4	2	Moderate
East Coast	Atlantic International Exempt	Saint John Canada	Canada	7.82	45.2667	-66.0667	32.13	Cold Temperate	Polyhaline	St. John's	Canada	No	4.76	47.5625	-52.7106	31.77	31.77	31.77	Cold Temperate	Polyhaline	Cold TemperateCold Temperate	PolyhalinePolyhaline	Very High	High	4	3	High
East Coast	Atlantic International Exempt	Saint John Canada	Canada	7.82	45.2667	-66.0667	32.13	Cold Temperate	Polyhaline	Portsmouth	USA	No	17.31	36.8333	-76.2833	27.56	27.56	27.56	Warm Temperate	Polyhaline	Cold TemperateWarm Temperate	PolyhalinePolyhaline	High	High	3	3	High
East Coast	Atlantic International Exempt	Saint John Canada	Canada	7.82	45.2667	-66.0667	32.13	Cold Temperate	Polyhaline	Searsport	USA	No	9.12	44.45	-68.9167	13.52	13.52	13.52	Cold Temperate	Mesohaline	Cold TemperateCold Temperate	PolyhalineMesohaline	Very High	Moderate	4	2	Moderate
East Coast	Atlantic International Exempt	Saint John Canada	Canada	7.82	45.2667	-66.0667	32.13	Cold Temperate	Polyhaline	St. John's	Canada	No	4.76	47.5625	-52.7106	31.77	31.77	31.77	Cold Temperate	Polyhaline	Cold TemperateCold Temperate	PolyhalinePolyhaline	Very High	High	4	3	High
East Coast	Atlantic International Exempt	Saint John Canada	Canada	7.82	45.2667	-66.0667	32.13	Cold Temperate	Polyhaline	Boston	USA	No	11.82	42.3833	-71.05	16.59	16.59	16.59	Cold Temperate	Mesohaline	Cold TemperateCold Temperate	PolyhalineMesohaline	Very High	Moderate	4	2	Moderate
East Coast	Atlantic International Exempt	Saint John Canada	Canada	7.82	45.2667	-66.0667	32.13	Cold Temperate	Polyhaline	Searsport	USA	No	9.12	44.45	-68.9167	13.52	13.52	13.52	Cold Temperate	Mesohaline	Cold TemperateCold Temperate	PolyhalineMesohaline	Very High	Moderate	4	2	Moderate
East Coast	Atlantic International Exempt	Saint John Canada	Canada	7.82	45.2667	-66.0667	32.13	Cold Temperate	Polyhaline	Portland (Maine)	USA	No	9.36	43.65	-70.2333	31.77	31.77	31.77	Cold Temperate	Polyhaline	Cold TemperateCold Temperate	PolyhalinePolyhaline	Very High	High	4	3	High
East Coast	Atlantic International Exempt	Saint John Canada	Canada	7.82	45.2667	-66.0667	32.13	Cold Temperate	Polyhaline	Charlottetown	Canada	No	7.36	46.2167	-63.1167	28.51	28.51	28.51	Cold Temperate	Polyhaline	Cold TemperateCold Temperate	PolyhalinePolyhaline	Very High	High	4	3	High
East Coast	Atlantic International Exempt	Saint John Canada	Canada	7.82	45.2667	-66.0667	32.13	Cold Temperate	Polyhaline	Portsmouth	USA	No	17.31	36.8333	-76.2833	27.56	27.56	27.56	Warm Temperate	Polyhaline	Cold TemperateWarm Temperate	PolyhalinePolyhaline	High	High	3	3	High
East Coast	Atlantic International Exempt	Saint John Canada	Canada	7.82	45.2667	-66.0667	32.13	Cold Temperate	Polyhaline			No	x	x	x	x	x	x			Cold Temperate	Polyhaline	#N/A	#N/A	#N/A	#N/A	#N/A
East Coast	Atlantic International Exempt	Saint John Canada	Canada	7.82	45.2667	-66.0667	32.13	Cold Temperate	Polyhaline	St. John's	Canada	No	4.76	47.5625	-52.7106	31.77	31.77	31.77	Cold Temperate	Polyhaline	Cold TemperateCold Temperate	PolyhalinePolyhaline	Very High	High	4	3	High
East Coast	Atlantic International Exempt	Saint John Canada	Canada	7.82	45.2667	-66.0667	32.13	Cold Temperate	Polyhaline	St. John's	Canada	No	4.76	47.5625	-52.7106	31.77	31.77	31.77	Cold Temperate	Polyhaline	Cold TemperateCold Temperate	PolyhalinePolyhaline	Very High	High	4	3	High
East Coast	Atlantic International Exempt	Saint John Canada	Canada	7.82	45.2667	-66.0667	32.13	Cold Temperate	Polyhaline	Boston	USA	No	11.82	42.3833	-71.05	16.59	16.59	16.59	Cold Temperate	Mesohaline	Cold TemperateCold Temperate	PolyhalineMesohaline	Very High	Moderate	4	2	Moderate
East Coast	Atlantic International Exempt	Saint John Canada	Canada	7.82	45.2667	-66.0667	32.13	Cold Temperate	Polyhaline	Portland (Maine)	USA	No	9.36	43.65	-70.2333	31.77	31.77	31.77	Cold Temperate	Polyhaline	Cold TemperateCold Temperate	PolyhalinePolyhaline	Very High	High	4	3	High
East Coast	Atlantic International Exempt	Saint John Canada	Canada	7.82	45.2667	-66.0667	32.13	Cold Temperate	Polyhaline	New Haven	USA	No	12.21	41.25	-72.9	12.04	12.04	12.04	Cold Temperate	Mesohaline	Cold TemperateCold Temperate	PolyhalineMesohaline	Very High	Moderate	4	2	Moderate
East Coast	Atlantic International Exempt	Saint John Canada	Canada	7.82	45.2667	-66.0667	32.13	Cold Temperate	Polyhaline	Bucksport	USA	No	8.88	44.5667	-68.8	6.04	6.04	6.04	Cold Temperate	Mesohaline	Cold TemperateCold Temperate	PolyhalineMesohaline	Very High	Moderate	4	2	Moderate
East Coast	Atlantic International Exempt	Saint John Canada	Canada	7.82	45.2667	-66.0667	32.13	Cold Temperate	Polyhaline	Boston	USA	No	11.82	42.3833	-71.05	16.59	16.59	16.59	Cold Temperate	Mesohaline	Cold TemperateCold Temperate	PolyhalineMesohaline	Very High	Moderate	4	2	Moderate
East Coast	Atlantic International Exempt	Saint John Canada	Canada	7.82	45.2667	-66.0667	32.13	Cold Temperate	Polyhaline	Boston	USA	No	11.82	42.3833	-71.05	16.59	16.59	16.59	Cold Temperate	Mesohaline	Cold TemperateCold Temperate	PolyhalineMesohaline	Very High	Moderate	4	2	Moderate
East Coast	Atlantic International Exempt	Saint John Canada	Canada	7.82	45.2667	-66.0667	32.13	Cold Temperate	Polyhaline	Boston	USA	No	11.82	42.3833	-71.05	16.59	16.59	16.59	Cold Temperate	Mesohaline	Cold TemperateCold Temperate	PolyhalineMesohaline	Very High	Moderate	4	2	Moderate
East Coast	Atlantic International Exempt	Saint John Canada	Canada	7.82	45.2667	-66.0667	32.13	Cold Temperate	Polyhaline	Providence	USA	No	12.04	41.8	-71.3833	9.73	9.73	9.73	Cold Temperate	Mesohaline	Cold TemperateCold Temperate	PolyhalineMesohaline	Very High	Moderate	4	2	Moderate
East Coast	Atlantic International Exempt	Saint John Canada	Canada	7.82	45.2667	-66.0667	32.13	Cold Temperate	Polyhaline	Portland (Maine)	USA	No	9.36	43.65	-70.2333	31.77	31.77	31.77	Cold Temperate	Polyhaline	Cold TemperateCold Temperate	PolyhalinePolyhaline	Very High	High	4	3	High
East Coast	Atlantic International Exempt	Saint John Canada	Canada	7.82	45.2667	-66.0667	32.13	Cold Temperate	Polyhaline	Searsport	USA	No	9.12	44.45	-68.9167	13.52	13.52	13.52	Cold Temperate	Mesohaline	Cold TemperateCold Temperate	PolyhalineMesohaline	Very High	Moderate	4	2	Moderate
East Coast	Atlantic International Exempt	Saint John Canada	Canada	7.82	45.2667	-66.0667	32.13	Cold Temperate	Polyhaline	New York & New Jersey	USA	No	14.04	40.7	-74.0167	12.04	12.04	12.04	Cold Temperate	Mesohaline	Cold TemperateCold Temperate	PolyhalineMesohaline	Very High	Moderate	4	2	Moderate
East Coast	Atlantic International Exempt	Saint John Canada	Canada	7.82	45.2667	-66.0667	32.13	Cold Temperate	Polyhaline	Portsmouth	USA	No	17.31	36.8333	-76.2833	27.56	27.56	27.56	Warm Temperate	Polyhaline	Cold TemperateWarm Temperate	PolyhalinePolyhaline	High	High	3	3	High
East Coast	Atlantic International Exempt	Saint John Canada	Canada	7.82	45.2667	-66.0667	32.13	Cold Temperate	Polyhaline	Boston	USA	No	11.82	42.3833	-71.05	16.59	16.59	16.59	Cold Temperate	Mesohaline	Cold TemperateCold Temperate	PolyhalineMesohaline	Very High	Moderate	4	2	Moderate
East Coast	Atlantic International Exempt	Halifax Canada	Canada	8.53	44.6333	-63.55	22.85	Cold Temperate	Polyhaline	New York & New Jersey	USA	No	14.04	40.7	-74.0167	12.04	12.04	12.04	Cold Temperate	Mesohaline	Cold TemperateCold Temperate	PolyhalineMesohaline	Very High	Moderate	4	2	Moderate
East Coast	Atlantic International Exempt	Saint John Canada	Canada	7.82	45.2667	-66.0667	32.13	Cold Temperate	Polyhaline	Lewisporte	Canada	No	4.52	49.25	-55.05	31.44	31.44	31.44	Cold Temperate	Polyhaline	Cold TemperateCold Temperate	PolyhalinePolyhaline	Very High	High	4	3	High
East Coast	Atlantic International Exempt	Saint John Canada	Canada	7.82	45.2667	-66.0667	32.13	Cold Temperate	Polyhaline	Bucksport	USA	No	8.88	44.5667	-68.8	6.04	6.04	6.04	Cold Temperate	Mesohaline	Cold TemperateCold Temperate	PolyhalineMesohaline	Very High	Moderate	4	2	Moderate
East Coast	Atlantic International Exempt	Saint John Canada	Canada	7.82	45.2667	-66.0667	32.13	Cold Temperate	Polyhaline	Portland (Maine)	USA	No	9.36	43.65	-70.2333	31.77	31.77	31.77	Cold Temperate	Polyhaline	Cold TemperateCold Temperate	PolyhalinePolyhaline	Very High	High	4	3	High
East Coast	Atlantic International Exempt	Saint John Canada	Canada	7.82	45.2667	-66.0667	32.13	Cold Temperate	Polyhaline	Searsport	USA	No	9.12	44.45	-68.9167	13.52	13.52	13.52	Cold Temperate	Mesohaline	Cold TemperateCold Temperate	PolyhalineMesohaline	Very High	Moderate	4	2	Moderate
East Coast	Atlantic International Exempt	Saint John Canada	Canada	7.82	45.2667	-66.0667	32.13	Cold Temperate	Polyhaline	Portland (Maine)	USA	No	9.36	43.65	-70.2333	31.77	31.77	31.77	Cold Temperate	Polyhaline	Cold TemperateCold Temperate	PolyhalinePolyhaline	Very High	High	4	3	High
East Coast	Atlantic International Exempt	Saint John Canada	Canada	7.82	45.2667	-66.0667	32.13	Cold Temperate	Polyhaline	Searsport	USA	Yes	9.12	44.45	-68.9167	13.52	13.52	13.52	Cold Temperate	Mesohaline	Cold TemperateCold Temperate	PolyhalineMesohaline	Very High	Moderate	4	2	Moderate
East Coast	Atlantic International Exempt	Saint John Canada	Canada	7.82	45.2667	-66.0667	32.13	Cold Temperate	Polyhaline	St. John's	Canada	No	4.76	47.5625	-52.7106	31.77	31.77	31.77	Cold Temperate	Polyhaline	Cold TemperateCold Temperate	PolyhalinePolyhaline	Very High	High	4	3	High
East Coast	Atlantic International Exempt	Saint John Canada	Canada	7.82	45.2667	-66.0667	32.13	Cold Temperate	Polyhaline	St. John's	Canada	No	4.76	47.5625	-52.7106	31.77	31.77	31.77	Cold Temperate	Polyhaline	Cold TemperateCold Temperate	PolyhalinePolyhaline	Very High	High	4	3	High
East Coast	Atlantic International Exempt	Saint John Canada	Canada	7.82	45.2667	-66.0667	32.13	Cold Temperate	Polyhaline	Portland (Maine)	USA	No	9.36	43.65	-70.2333	31.77	31.77	31.77	Cold Temperate	Polyhaline	Cold TemperateCold Temperate	PolyhalinePolyhaline	Very High	High	4	3	High
East Coast	Atlantic International Exempt	Saint John Canada	Canada	7.82	45.2667	-66.0667	32.13	Cold Temperate	Polyhaline	Searsport	USA	Yes	9.12	44.45	-68.9167	13.52	13.52	13.52	Cold Temperate	Mesohaline	Cold TemperateCold Temperate	PolyhalineMesohaline	Very High	Moderate	4	2	Moderate
East Coast	Atlantic International Exempt	Saint John Canada	Canada	7.82	45.2667	-66.0667	32.13	Cold Temperate	Polyhaline	St. John's	Canada	No	4.76	47.5625	-52.7106	31.77	31.77	31.77	Cold Temperate	Polyhaline	Cold TemperateCold Temperate	PolyhalinePolyhaline	Very High	High	4	3	High
East Coast	Atlantic International Exempt	Saint John Canada	Canada	7.82	45.2667	-66.0667	32.13	Cold Temperate	Polyhaline	Matane	Canada	No	4.26	48.85	-67.5333	28.55	28.55	28.55	Cold Temperate	Polyhaline	Cold TemperateCold Temperate	PolyhalinePolyhaline	Very High	High	4	3	High
East Coast	Atlantic International Exempt	Saint John Canada	Canada	7.82	45.2667	-66.0667	32.13	Cold Temperate	Polyhaline	Charlottetown	Canada	No	7.36	46.2167	-63.1167	28.51	28.51	28.51	Cold Temperate	Polyhaline	Cold TemperateCold Temperate	PolyhalinePolyhaline	Very High	High	4	3	High
East Coast	Atlantic International Exempt	Saint John Canada	Canada	7.82	45.2667	-66.0667	32.13	Cold Temperate	Polyhaline	Belledune	Canada	No	6.44	47.9167	-65.85	28.13	28.13	28.13	Cold Temperate	Polyhaline	Cold TemperateCold Temperate	PolyhalinePolyhaline	Very High	High	4	3	High
East Coast	Atlantic International Exempt	Saint John Canada	Canada	7.82	45.2667	-66.0667	32.13	Cold Temperate	Polyhaline	St. John's	Canada	No	4.76	47.5625	-52.7106	31.77	31.77	31.77	Cold Temperate	Polyhaline	Cold TemperateCold Temperate	PolyhalinePolyhaline	Very High	High	4	3	High
East Coast	Atlantic International Exempt	Saint John Canada	Canada	7.82	45.2667	-66.0667	32.13	Cold Temperate	Polyhaline	St. John's	Canada	No	4.76	47.5625	-52.7106	31.77	31.77	31.77	Cold Temperate	Polyhaline	Cold TemperateCold Temperate	PolyhalinePolyhaline	Very High	High	4	3	High
East Coast	Atlantic International Exempt	Saint John Canada	Canada	7.82	45.2667	-66.0667	32.13	Cold Temperate	Polyhaline	Boston	USA	No	11.82	42.3833	-71.05	16.59	16.59	16.59	Cold Temperate	Mesohaline	Cold TemperateCold Temperate	PolyhalineMesohaline	Very High	Moderate	4	2	Moderate
East Coast	Atlantic International Exempt	Saint John Canada	Canada	7.82	45.2667	-66.0667	32.13	Cold Temperate	Polyhaline	Matane	Canada	No	4.26	48.85	-67.5333	28.55	28.55	28.55	Cold Temperate	Polyhaline	Cold TemperateCold Temperate	PolyhalinePolyhaline	Very High	High	4	3	High
East Coast	Atlantic International Exempt	Saint John Canada	Canada	7.82	45.2667	-66.0667	32.13	Cold Temperate	Polyhaline	Charlottetown	Canada	No	7.36	46.2167	-63.1167	28.51	28.51	28.51	Cold Temperate	Polyhaline	Cold TemperateCold Temperate	PolyhalinePolyhaline	Very High	High	4	3	High
East Coast	Atlantic International Exempt	Saint John Canada	Canada	7.82	45.2667	-66.0667	32.13	Cold Temperate	Polyhaline	Portsmouth	USA	No	17.31	36.8333	-76.2833	27.56	27.56	27.56	Warm Temperate	Polyhaline	Cold TemperateWarm Temperate	PolyhalinePolyhaline	High	High	3	3	High
East Coast	Atlantic International Exempt	Saint John Canada	Canada	7.82	45.2667	-66.0667	32.13	Cold Temperate	Polyhaline	Searsport	USA	No	9.12	44.45	-68.9167	13.52	13.52	13.52	Cold Temperate	Mesohaline	Cold TemperateCold Temperate	PolyhalineMesohaline	Very High	Moderate	4	2	Moderate
East Coast	Atlantic International Exempt	Saint John Canada	Canada	7.82	45.2667	-66.0667	32.13	Cold Temperate	Polyhaline	St. John's	Canada	No	4.76	47.5625	-52.7106	31.77	31.77	31.77	Cold Temperate	Polyhaline	Cold TemperateCold Temperate	PolyhalinePolyhaline	Very High	High	4	3	High
East Coast	Atlantic International Exempt	Saint John Canada	Canada	7.82	45.2667	-66.0667	32.13	Cold Temperate	Polyhaline	Boston	USA	No	11.82	42.3833	-71.05	16.59	16.59	16.59	Cold Temperate	Mesohaline	Cold TemperateCold Temperate	PolyhalineMesohaline	Very High	Moderate	4	2	Moderate
East Coast	Atlantic International Exempt	St. John's Canada	Canada	4.76	47.5625	-52.7106	31.77	Cold Temperate	Polyhaline	Charlottetown	Canada	No	7.36	46.2167	-63.1167	28.51	28.51	28.51	Cold Temperate	Polyhaline	Cold TemperateCold Temperate	PolyhalinePolyhaline	Very High	High	4	3	High
East Coast	Atlantic International Exempt	Belledune Canada	Canada	6.44	47.9167	-65.85	28.13	Cold Temperate	Polyhaline	St. John's	Canada	No	4.76	47.5625	-52.7106	31.77	31.77	31.77	Cold Temperate	Polyhaline	Cold TemperateCold Temperate	PolyhalinePolyhaline	Very High	High	4	3	High
East Coast	Atlantic International Transoceanic	Come By Chance Canada	Canada	6.37	47.8	-54.0167	31.6	Cold Temperate	Polyhaline	Montreal	Canada	No	8.54	45.5	-73.55	0	0	0	Cold Temperate	Oligohaline	Cold TemperateCold Temperate	PolyhalineOligohaline	Very High	Low	4	1	Low
East Coast	Atlantic International Transoceanic	Saint John Canada	Canada	7.82	45.2667	-66.0667	32.13	Cold Temperate	Polyhaline	Brooklyn	USA	Yes	14.04	40.65	-73.95	12.04	30	12.04	Cold Temperate	Polyhaline	Cold TemperateCold Temperate	PolyhalinePolyhaline	Very High	High	4	3	High
East Coast	Atlantic International Transoceanic	Lower Cove Canada	Canada	5.89	48.5167	-59.1	31.46	Cold Temperate	Polyhaline			No	x	x	x	x	x	x			Cold Temperate	Polyhaline	#N/A	#N/A	#N/A	#N/A	#N/A
East Coast	Atlantic International Transoceanic	Halifax Canada	Canada	8.53	44.6333	-63.55	22.85	Cold Temperate	Polyhaline	Montreal	Canada	No	8.54	45.5	-73.55	0	0	0	Cold Temperate	Oligohaline	Cold TemperateCold Temperate	PolyhalineOligohaline	Very High	Low	4	1	Low
East Coast	Atlantic International Transoceanic	Halifax Canada	Canada	8.53	44.6333	-63.55	22.85	Cold Temperate	Polyhaline	St. John's	Canada	No	4.76	47.5625	-52.7106	31.77	31.77	31.77	Cold Temperate	Polyhaline	Cold TemperateCold Temperate	PolyhalinePolyhaline	Very High	High	4	3	High
East Coast	Atlantic International Transoceanic	Whiffen Head Canada	Canada	6.37	47.7667	-54.0167	31.6	Cold Temperate	Polyhaline			No	x	x	x	x	x	x			Cold Temperate	Polyhaline	#N/A	#N/A	#N/A	#N/A	#N/A
East Coast	Atlantic International Exempt	Whiffen Head Canada	Canada	6.37	47.7667	-54.0167	31.6	Cold Temperate	Polyhaline	Portland (Maine)	USA	Yes	9.36	43.65	-70.2333	31.77	31.77	31.77	Cold Temperate	Polyhaline	Cold TemperateCold Temperate	PolyhalinePolyhaline	Very High	High	4	3	High
East Coast	Atlantic International Transoceanic	Point Tupper Canada	Canada	7.77	45.6	-61.3667	26.18	Cold Temperate	Polyhaline	Halifax	Canada	No	8.53	44.6333	-63.55	22.85	22.85	22.85	Cold Temperate	Polyhaline	Cold TemperateCold Temperate	PolyhalinePolyhaline	Very High	High	4	3	High
East Coast	Atlantic International Transoceanic	Point Tupper Canada	Canada	7.77	45.6	-61.3667	26.18	Cold Temperate	Polyhaline	Bayway	USA	Yes	11.54	40.63	-74.2	31.79	30	31.79	Cold Temperate	Polyhaline	Cold TemperateCold Temperate	PolyhalinePolyhaline	Very High	High	4	3	High
East Coast	Atlantic International Transoceanic	Point Tupper Canada	Canada	7.77	45.6	-61.3667	26.18	Cold Temperate	Polyhaline	Bayway	USA	Yes	11.54	40.63	-74.2	31.79	30	31.79	Cold Temperate	Polyhaline	Cold TemperateCold Temperate	PolyhalinePolyhaline	Very High	High	4	3	High
East Coast	Atlantic International Transoceanic	Come By Chance Canada	Canada	6.37	47.8	-54.0167	31.6	Cold Temperate	Polyhaline	Bayway	USA	Yes	11.54	40.63	-74.2	31.79	30	31.79	Cold Temperate	Polyhaline	Cold TemperateCold Temperate	PolyhalinePolyhaline	Very High	High	4	3	High
East Coast	Atlantic International Transoceanic	Port-Cartier Canada	Canada	4.09	50.0167	-66.8667	30.08	Cold Temperate	Polyhaline	New Orleans	USA	Yes	22.26	29.9667	-90.0833	0	30	0	Warm Temperate	Polyhaline	Cold TemperateWarm Temperate	PolyhalinePolyhaline	High	High	3	3	High
East Coast	Atlantic International Transoceanic	Port-Cartier Canada	Canada	4.09	50.0167	-66.8667	30.08	Cold Temperate	Polyhaline	Savannah (Georgia)	USA	Yes	20.93	32.0833	-81.0833	5.48	30	5.48	Warm Temperate	Polyhaline	Cold TemperateWarm Temperate	PolyhalinePolyhaline	High	High	3	3	High
East Coast	Atlantic International Transoceanic	Matane Canada	Canada	4.26	48.85	-67.5333	28.55	Cold Temperate	Polyhaline	Montreal	Canada	No	8.54	45.5	-73.55	0	0	0	Cold Temperate	Oligohaline	Cold TemperateCold Temperate	PolyhalineOligohaline	Very High	Low	4	1	Low
East Coast	Atlantic International Transoceanic	Baie-Comeau Canada	Canada	4.04	49.2167	-68.15	28.1	Cold Temperate	Polyhaline	Bejaia	Algeria	Yes	17.78	36.1167	-5.43333	36.43	30	36.43	Warm Temperate	Polyhaline	Cold TemperateWarm Temperate	PolyhalinePolyhaline	High	High	3	3	High
East Coast	Eastern Coastal Domestic	Sept-Iles Canada	Canada	4.66	50.1	-66.3833	30.32	Cold Temperate	Polyhaline	Trois-Rivieres	Canada	No	6.96	46.35	-72.55	0	0	0	Cold Temperate	Oligohaline	Cold TemperateCold Temperate	PolyhalineOligohaline	Very High	Low	4	1	Low
East Coast	Eastern Coastal Domestic	Sept-Iles Canada	Canada	4.66	50.1	-66.3833	30.32	Cold Temperate	Polyhaline	Trois-Rivieres	Canada	No	6.96	46.35	-72.55	0	0	0	Cold Temperate	Oligohaline	Cold TemperateCold Temperate	PolyhalineOligohaline	Very High	Low	4	1	Low
East Coast	Eastern Coastal Domestic	Sept-Iles Canada	Canada	4.66	50.1	-66.3833	30.32	Cold Temperate	Polyhaline	Trois-Rivieres	Canada	No	6.96	46.35	-72.55	0	0	0	Cold Temperate	Oligohaline	Cold TemperateCold Temperate	PolyhalineOligohaline	Very High	Low	4	1	Low
East Coast	Eastern Coastal Domestic	Sept-Iles Canada	Canada	4.66	50.1	-66.3833	30.32	Cold Temperate	Polyhaline	Trois-Rivières	Canada	No	6.96	46.35	-72.55	0	0	0	Cold Temperate	Oligohaline	Cold TemperateCold Temperate	PolyhalineOligohaline	Very High	Low	4	1	Low
East Coast	Eastern Coastal Domestic	Port-Cartier Canada	Canada	4.09	50.0167	-66.8667	30.08	Cold Temperate	Polyhaline	Sorel	Canada	No	7.6	46.05	-73.1167	0	0	0	Cold Temperate	Oligohaline	Cold TemperateCold Temperate	PolyhalineOligohaline	Very High	Low	4	1	Low
East Coast	Atlantic International Transoceanic	Sept-Iles Canada	Canada	4.66	50.1	-66.3833	30.32	Cold Temperate	Polyhaline	Inkoo	Finland	Yes	6.53	60.05	24.0167	5.92	30	5.92	polar	Polyhaline	Cold Temperatepolar	PolyhalinePolyhaline	High	High	3	3	High
East Coast	Atlantic International Transoceanic	Sept-Iles Canada	Canada	4.66	50.1	-66.3833	30.32	Cold Temperate	Polyhaline	Port Alfred	Canada	No	4.66	48.3333	-70.8667	26.18	26.18	26.18	Cold Temperate	Polyhaline	Cold TemperateCold Temperate	PolyhalinePolyhaline	Very High	High	4	3	High
East Coast	Atlantic International Transoceanic	Port-Cartier Canada	Canada	4.09	50.0167	-66.8667	30.08	Cold Temperate	Polyhaline	Sept-Iles	Canada	No	4.66	50.1	-66.3833	30.32	30.32	30.32	Cold Temperate	Polyhaline	Cold TemperateCold Temperate	PolyhalinePolyhaline	Very High	High	4	3	High
East Coast	Atlantic International Transoceanic	Botwood Canada	Canada	6.53	49.15	-55.3167	16.24	Cold Temperate	Mesohaline	Valleyfield	Canada	No	8.42	45.2167	-74.0833	0	0	0	Cold Temperate	Oligohaline	Cold TemperateCold Temperate	MesohalineOligohaline	Very High	Moderate	4	2	Moderate
East Coast	Atlantic International Transoceanic	Sept-Iles Canada	Canada	4.66	50.1	-66.3833	30.32	Cold Temperate	Polyhaline	Port Alfred	Canada	No	4.66	48.3333	-70.8667	26.18	26.18	26.18	Cold Temperate	Polyhaline	Cold TemperateCold Temperate	PolyhalinePolyhaline	Very High	High	4	3	High
East Coast	Atlantic International Transoceanic	Baie-Comeau Canada	Canada	4.04	49.2167	-68.15	28.1	Cold Temperate	Polyhaline	Port Alfred	Canada	No	4.66	48.3333	-70.8667	26.18	26.18	26.18	Cold Temperate	Polyhaline	Cold TemperateCold Temperate	PolyhalinePolyhaline	Very High	High	4	3	High
East Coast	Atlantic International Transoceanic	Saint John Canada	Canada	7.82	45.2667	-66.0667	32.13	Cold Temperate	Polyhaline	Portsmouth	USA	Yes	17.31	36.8333	-76.2833	27.56	30	27.56	Warm Temperate	Polyhaline	Cold TemperateWarm Temperate	PolyhalinePolyhaline	High	High	3	3	High
East Coast	Atlantic International Transoceanic	Saint John Canada	Canada	7.82	45.2667	-66.0667	32.13	Cold Temperate	Polyhaline	Wilmington (Delaware)	USA	Yes	14	39.75	-75.5	33.48	30	33.48	Warm Temperate	Polyhaline	Cold TemperateWarm Temperate	PolyhalinePolyhaline	High	High	3	3	High
East Coast	Atlantic International Coastal U.S.	Sept-Iles Canada	Canada	4.66	50.1	-66.3833	30.32	Cold Temperate	Polyhaline	Camden	USA	Yes	14.18	39.9333	-75.1333	0	30	0	Warm Temperate	Polyhaline	Cold TemperateWarm Temperate	PolyhalinePolyhaline	High	High	3	3	High
East Coast	Atlantic International Coastal U.S.	Port-Cartier Canada	Canada	4.09	50.0167	-66.8667	30.08	Cold Temperate	Polyhaline	Sept-Iles	Canada	No	4.66	50.1	-66.3833	30.32	30.32	30.32	Cold Temperate	Polyhaline	Cold TemperateCold Temperate	PolyhalinePolyhaline	Very High	High	4	3	High
East Coast	Eastern Coastal Domestic	Port-Cartier Canada	Canada	4.09	50.0167	-66.8667	30.08	Cold Temperate	Polyhaline	Quebec	Canada	No	6.78	46.8167	-71.2	0	0	0	Cold Temperate	Oligohaline	Cold TemperateCold Temperate	PolyhalineOligohaline	Very High	Low	4	1	Low
East Coast	Eastern Coastal Domestic	Sept-Iles Canada	Canada	4.66	50.1	-66.3833	30.32	Cold Temperate	Polyhaline	Quebec	Canada	No	6.78	46.8167	-71.2	0	0	0	Cold Temperate	Oligohaline	Cold TemperateCold Temperate	PolyhalineOligohaline	Very High	Low	4	1	Low
East Coast	Eastern Coastal Domestic	Havre St-Pierre Canada	Canada	4.26	50.2333	-63.6	30.61	Cold Temperate	Polyhaline	Montreal	Canada	Yes	8.54	45.5	-73.55	0	0	0	Cold Temperate	Oligohaline	Cold TemperateCold Temperate	PolyhalineOligohaline	Very High	Low	4	1	Low
East Coast	Eastern Coastal Domestic	Havre St-Pierre Canada	Canada	4.26	50.2333	-63.6	30.61	Cold Temperate	Polyhaline	Sorel	Canada	Yes	7.6	46.05	-73.1167	0	0	0	Cold Temperate	Oligohaline	Cold TemperateCold Temperate	PolyhalineOligohaline	Very High	Low	4	1	Low
East Coast	Eastern Coastal Domestic	Port-Cartier Canada	Canada	4.09	50.0167	-66.8667	30.08	Cold Temperate	Polyhaline	Quebec	Canada	No	6.78	46.8167	-71.2	0	0	0	Cold Temperate	Oligohaline	Cold TemperateCold Temperate	PolyhalineOligohaline	Very High	Low	4	1	Low
East Coast	Eastern Coastal Domestic	Port-Cartier Canada	Canada	4.09	50.0167	-66.8667	30.08	Cold Temperate	Polyhaline	Trois-Rivières	Canada	No	6.96	46.35	-72.55	0	0	0	Cold Temperate	Oligohaline	Cold TemperateCold Temperate	PolyhalineOligohaline	Very High	Low	4	1	Low
East Coast	Eastern Coastal Domestic	Port-Cartier Canada	Canada	4.09	50.0167	-66.8667	30.08	Cold Temperate	Polyhaline	Baie-Comeau	Canada	No	4.04	49.2167	-68.15	28.1	28.1	28.1	Cold Temperate	Polyhaline	Cold TemperateCold Temperate	PolyhalinePolyhaline	Very High	High	4	3	High
East Coast	Eastern Coastal Domestic	Sept-Iles Canada	Canada	4.66	50.1	-66.3833	30.32	Cold Temperate	Polyhaline	Port-Cartier	Canada	No	4.09	50.0167	-66.8667	30.08	30.08	30.08	Cold Temperate	Polyhaline	Cold TemperateCold Temperate	PolyhalinePolyhaline	Very High	High	4	3	High
East Coast	Eastern Coastal Domestic	Sept-Iles Canada	Canada	4.66	50.1	-66.3833	30.32	Cold Temperate	Polyhaline	Port-Cartier	Canada	No	4.09	50.0167	-66.8667	30.08	30.08	30.08	Cold Temperate	Polyhaline	Cold TemperateCold Temperate	PolyhalinePolyhaline	Very High	High	4	3	High
East Coast	Eastern Coastal Domestic	Sept-Iles Canada	Canada	4.66	50.1	-66.3833	30.32	Cold Temperate	Polyhaline	Quebec	Canada	No	6.78	46.8167	-71.2	0	0	0	Cold Temperate	Oligohaline	Cold TemperateCold Temperate	PolyhalineOligohaline	Very High	Low	4	1	Low
East Coast	Eastern Coastal Domestic	Port-Cartier Canada	Canada	4.09	50.0167	-66.8667	30.08	Cold Temperate	Polyhaline	Baie-Comeau	Canada	No	4.04	49.2167	-68.15	28.1	28.1	28.1	Cold Temperate	Polyhaline	Cold TemperateCold Temperate	PolyhalinePolyhaline	Very High	High	4	3	High
East Coast	Eastern Coastal Domestic	Dartmouth Canada	Canada	8.53	44.6667	-63.5833	18.38	Cold Temperate	Polyhaline	Sept-Iles	Canada	No	4.66	50.1	-66.3833	30.32	30.32	30.32	Cold Temperate	Polyhaline	Cold TemperateCold Temperate	PolyhalinePolyhaline	Very High	High	4	3	High
East Coast	Eastern Coastal Domestic	Havre St-Pierre Canada	Canada	4.26	50.2333	-63.6	30.61	Cold Temperate	Polyhaline	Bécancour	Canada	No	6.82	46.4	-72.3833	0	0	0	Cold Temperate	Oligohaline	Cold TemperateCold Temperate	PolyhalineOligohaline	Very High	Low	4	1	Low
East Coast	Eastern Coastal Domestic	Havre St-Pierre Canada	Canada	4.26	50.2333	-63.6	30.61	Cold Temperate	Polyhaline	Sorel	Canada	No	7.6	46.05	-73.1167	0	0	0	Cold Temperate	Oligohaline	Cold TemperateCold Temperate	PolyhalineOligohaline	Very High	Low	4	1	Low
East Coast	Eastern Coastal Domestic	Havre St-Pierre Canada	Canada	4.26	50.2333	-63.6	30.61	Cold Temperate	Polyhaline	Sorel	Canada	No	7.6	46.05	-73.1167	0	0	0	Cold Temperate	Oligohaline	Cold TemperateCold Temperate	PolyhalineOligohaline	Very High	Low	4	1	Low
East Coast	Eastern Coastal Domestic	Havre St-Pierre Canada	Canada	4.26	50.2333	-63.6	30.61	Cold Temperate	Polyhaline	Sorel	Canada	No	7.6	46.05	-73.1167	0	0	0	Cold Temperate	Oligohaline	Cold TemperateCold Temperate	PolyhalineOligohaline	Very High	Low	4	1	Low
East Coast	Eastern Coastal Domestic	Sept-Iles Canada	Canada	4.66	50.1	-66.3833	30.32	Cold Temperate	Polyhaline	Sorel	Canada	No	7.6	46.05	-73.1167	0	0	0	Cold Temperate	Oligohaline	Cold TemperateCold Temperate	PolyhalineOligohaline	Very High	Low	4	1	Low
East Coast	Eastern Coastal Domestic	Port-Cartier Canada	Canada	4.09	50.0167	-66.8667	30.08	Cold Temperate	Polyhaline	Baie-Comeau	Canada	No	4.04	49.2167	-68.15	28.1	28.1	28.1	Cold Temperate	Polyhaline	Cold TemperateCold Temperate	PolyhalinePolyhaline	Very High	High	4	3	High
East Coast	Eastern Coastal Domestic	Port-Cartier Canada	Canada	4.09	50.0167	-66.8667	30.08	Cold Temperate	Polyhaline	Quebec	Canada	No	6.78	46.8167	-71.2	0	0	0	Cold Temperate	Oligohaline	Cold TemperateCold Temperate	PolyhalineOligohaline	Very High	Low	4	1	Low
East Coast	Eastern Coastal Domestic	Sept-Iles Canada	Canada	4.66	50.1	-66.3833	30.32	Cold Temperate	Polyhaline	Contrecoeur	Canada	No	7.61	45.8833	-73.2	0	0	0	Cold Temperate	Oligohaline	Cold TemperateCold Temperate	PolyhalineOligohaline	Very High	Low	4	1	Low
East Coast	Eastern Coastal Domestic	Port-Cartier Canada	Canada	4.09	50.0167	-66.8667	30.08	Cold Temperate	Polyhaline	Contrecoeur	Canada	No	7.61	45.8833	-73.2	0	0	0	Cold Temperate	Oligohaline	Cold TemperateCold Temperate	PolyhalineOligohaline	Very High	Low	4	1	Low
East Coast	Eastern Coastal Domestic	Port-Cartier Canada	Canada	4.09	50.0167	-66.8667	30.08	Cold Temperate	Polyhaline	Contrecoeur	Canada	No	7.61	45.8833	-73.2	0	0	0	Cold Temperate	Oligohaline	Cold TemperateCold Temperate	PolyhalineOligohaline	Very High	Low	4	1	Low
East Coast	Eastern Coastal Domestic	Port-Cartier Canada	Canada	4.09	50.0167	-66.8667	30.08	Cold Temperate	Polyhaline	Quebec	Canada	No	6.78	46.8167	-71.2	0	0	0	Cold Temperate	Oligohaline	Cold TemperateCold Temperate	PolyhalineOligohaline	Very High	Low	4	1	Low
East Coast	Eastern Coastal Domestic	Port-Cartier Canada	Canada	4.09	50.0167	-66.8667	30.08	Cold Temperate	Polyhaline	Baie-Comeau	Canada	No	4.04	49.2167	-68.15	28.1	28.1	28.1	Cold Temperate	Polyhaline	Cold TemperateCold Temperate	PolyhalinePolyhaline	Very High	High	4	3	High
East Coast	Eastern Coastal Domestic	Sept-Iles Canada	Canada	4.66	50.1	-66.3833	30.32	Cold Temperate	Polyhaline	Quebec	Canada	No	6.78	46.8167	-71.2	0	0	0	Cold Temperate	Oligohaline	Cold TemperateCold Temperate	PolyhalineOligohaline	Very High	Low	4	1	Low
East Coast	Eastern Coastal Domestic	Sept-Iles Canada	Canada	4.66	50.1	-66.3833	30.32	Cold Temperate	Polyhaline	Quebec	Canada	No	6.78	46.8167	-71.2	0	0	0	Cold Temperate	Oligohaline	Cold TemperateCold Temperate	PolyhalineOligohaline	Very High	Low	4	1	Low
East Coast	Eastern Coastal Domestic	Sept-Iles Canada	Canada	4.66	50.1	-66.3833	30.32	Cold Temperate	Polyhaline	Baie-Comeau	Canada	No	4.04	49.2167	-68.15	28.1	28.1	28.1	Cold Temperate	Polyhaline	Cold TemperateCold Temperate	PolyhalinePolyhaline	Very High	High	4	3	High
East Coast	Eastern Coastal Domestic	Port-Cartier Canada	Canada	4.09	50.0167	-66.8667	30.08	Cold Temperate	Polyhaline	Baie-Comeau	Canada	No	4.04	49.2167	-68.15	28.1	28.1	28.1	Cold Temperate	Polyhaline	Cold TemperateCold Temperate	PolyhalinePolyhaline	Very High	High	4	3	High
East Coast	Eastern Coastal Domestic	Sept-Iles Canada	Canada	4.66	50.1	-66.3833	30.32	Cold Temperate	Polyhaline	Contrecoeur	Canada	No	7.61	45.8833	-73.2	0	0	0	Cold Temperate	Oligohaline	Cold TemperateCold Temperate	PolyhalineOligohaline	Very High	Low	4	1	Low
East Coast	Eastern Coastal Domestic	Port-Cartier Canada	Canada	4.09	50.0167	-66.8667	30.08	Cold Temperate	Polyhaline	Baie-Comeau	Canada	No	4.04	49.2167	-68.15	28.1	28.1	28.1	Cold Temperate	Polyhaline	Cold TemperateCold Temperate	PolyhalinePolyhaline	Very High	High	4	3	High
East Coast	Eastern Coastal Domestic	Port-Cartier Canada	Canada	4.09	50.0167	-66.8667	30.08	Cold Temperate	Polyhaline	Quebec	Canada	No	6.78	46.8167	-71.2	0	0	0	Cold Temperate	Oligohaline	Cold TemperateCold Temperate	PolyhalineOligohaline	Very High	Low	4	1	Low
East Coast	Eastern Coastal Domestic	Port-Cartier Canada	Canada	4.09	50.0167	-66.8667	30.08	Cold Temperate	Polyhaline	Baie-Comeau	Canada	No	4.04	49.2167	-68.15	28.1	28.1	28.1	Cold Temperate	Polyhaline	Cold TemperateCold Temperate	PolyhalinePolyhaline	Very High	High	4	3	High
East Coast	Eastern Coastal Domestic	Sept-Iles Canada	Canada	4.66	50.1	-66.3833	30.32	Cold Temperate	Polyhaline	Montreal	Canada	No	8.54	45.5	-73.55	0	0	0	Cold Temperate	Oligohaline	Cold TemperateCold Temperate	PolyhalineOligohaline	Very High	Low	4	1	Low
East Coast	Eastern Coastal Domestic	Port-Cartier Canada	Canada	4.09	50.0167	-66.8667	30.08	Cold Temperate	Polyhaline	Baie-Comeau	Canada	No	4.04	49.2167	-68.15	28.1	28.1	28.1	Cold Temperate	Polyhaline	Cold TemperateCold Temperate	PolyhalinePolyhaline	Very High	High	4	3	High
East Coast	Eastern Coastal Domestic	Port-Cartier Canada	Canada	4.09	50.0167	-66.8667	30.08	Cold Temperate	Polyhaline	Quebec	Canada	No	6.78	46.8167	-71.2	0	0	0	Cold Temperate	Oligohaline	Cold TemperateCold Temperate	PolyhalineOligohaline	Very High	Low	4	1	Low
East Coast	Eastern Coastal Domestic	Sept-Iles Canada	Canada	4.66	50.1	-66.3833	30.32	Cold Temperate	Polyhaline	Quebec	Canada	No	6.78	46.8167	-71.2	0	0	0	Cold Temperate	Oligohaline	Cold TemperateCold Temperate	PolyhalineOligohaline	Very High	Low	4	1	Low
East Coast	Eastern Coastal Domestic	Sept-Iles Canada	Canada	4.66	50.1	-66.3833	30.32	Cold Temperate	Polyhaline	Montreal	Canada	No	8.54	45.5	-73.55	0	0	0	Cold Temperate	Oligohaline	Cold TemperateCold Temperate	PolyhalineOligohaline	Very High	Low	4	1	Low
East Coast	Eastern Coastal Domestic	Sept-Iles Canada	Canada	4.66	50.1	-66.3833	30.32	Cold Temperate	Polyhaline	Port-Cartier	Canada	No	4.09	50.0167	-66.8667	30.08	30.08	30.08	Cold Temperate	Polyhaline	Cold TemperateCold Temperate	PolyhalinePolyhaline	Very High	High	4	3	High
East Coast	Eastern Coastal Domestic	Port-Cartier Canada	Canada	4.09	50.0167	-66.8667	30.08	Cold Temperate	Polyhaline	Sorel	Canada	No	7.6	46.05	-73.1167	0	0	0	Cold Temperate	Oligohaline	Cold TemperateCold Temperate	PolyhalineOligohaline	Very High	Low	4	1	Low
East Coast	Eastern Coastal Domestic	Sept-Iles Canada	Canada	4.66	50.1	-66.3833	30.32	Cold Temperate	Polyhaline	Baie-Comeau	Canada	No	4.04	49.2167	-68.15	28.1	28.1	28.1	Cold Temperate	Polyhaline	Cold TemperateCold Temperate	PolyhalinePolyhaline	Very High	High	4	3	High
East Coast	Eastern Coastal Domestic	Port-Cartier Canada	Canada	4.09	50.0167	-66.8667	30.08	Cold Temperate	Polyhaline	Baie-Comeau	Canada	No	4.04	49.2167	-68.15	28.1	28.1	28.1	Cold Temperate	Polyhaline	Cold TemperateCold Temperate	PolyhalinePolyhaline	Very High	High	4	3	High
East Coast	Eastern Coastal Domestic	Port-Cartier Canada	Canada	4.09	50.0167	-66.8667	30.08	Cold Temperate	Polyhaline	Quebec	Canada	No	6.78	46.8167	-71.2	0	0	0	Cold Temperate	Oligohaline	Cold TemperateCold Temperate	PolyhalineOligohaline	Very High	Low	4	1	Low
East Coast	Eastern Coastal Domestic	Sept-Iles Canada	Canada	4.66	50.1	-66.3833	30.32	Cold Temperate	Polyhaline	Quebec	Canada	No	6.78	46.8167	-71.2	0	0	0	Cold Temperate	Oligohaline	Cold TemperateCold Temperate	PolyhalineOligohaline	Very High	Low	4	1	Low
East Coast	Eastern Coastal Domestic	Port-Cartier Canada	Canada	4.09	50.0167	-66.8667	30.08	Cold Temperate	Polyhaline	Baie-Comeau	Canada	No	4.04	49.2167	-68.15	28.1	28.1	28.1	Cold Temperate	Polyhaline	Cold TemperateCold Temperate	PolyhalinePolyhaline	Very High	High	4	3	High
East Coast	Eastern Coastal Domestic	Port-Cartier Canada	Canada	4.09	50.0167	-66.8667	30.08	Cold Temperate	Polyhaline	Montreal	Canada	No	8.54	45.5	-73.55	0	0	0	Cold Temperate	Oligohaline	Cold TemperateCold Temperate	PolyhalineOligohaline	Very High	Low	4	1	Low
East Coast	Eastern Coastal Domestic	Port-Cartier Canada	Canada	4.09	50.0167	-66.8667	30.08	Cold Temperate	Polyhaline	Baie-Comeau	Canada	No	4.04	49.2167	-68.15	28.1	28.1	28.1	Cold Temperate	Polyhaline	Cold TemperateCold Temperate	PolyhalinePolyhaline	Very High	High	4	3	High
East Coast	Eastern Coastal Domestic	Sept-Iles Canada	Canada	4.66	50.1	-66.3833	30.32	Cold Temperate	Polyhaline	Baie-Comeau	Canada	No	4.04	49.2167	-68.15	28.1	28.1	28.1	Cold Temperate	Polyhaline	Cold TemperateCold Temperate	PolyhalinePolyhaline	Very High	High	4	3	High
East Coast	Eastern Coastal Domestic	Sept-Iles Canada	Canada	4.66	50.1	-66.3833	30.32	Cold Temperate	Polyhaline	Baie-Comeau	Canada	No	4.04	49.2167	-68.15	28.1	28.1	28.1	Cold Temperate	Polyhaline	Cold TemperateCold Temperate	PolyhalinePolyhaline	Very High	High	4	3	High
East Coast	Eastern Coastal Domestic	Sept-Iles Canada	Canada	4.66	50.1	-66.3833	30.32	Cold Temperate	Polyhaline	Quebec	Canada	No	6.78	46.8167	-71.2	0	0	0	Cold Temperate	Oligohaline	Cold TemperateCold Temperate	PolyhalineOligohaline	Very High	Low	4	1	Low
East Coast	Eastern Coastal Domestic	Sept-Iles Canada	Canada	4.66	50.1	-66.3833	30.32	Cold Temperate	Polyhaline	Sorel	Canada	No	7.6	46.05	-73.1167	0	0	0	Cold Temperate	Oligohaline	Cold TemperateCold Temperate	PolyhalineOligohaline	Very High	Low	4	1	Low
East Coast	Eastern Coastal Domestic	Grande Entré Canada	Canada	11	47.5539	-61.5474	28	Cold Temperate	Polyhaline	Sept-Iles	Canada	Yes	4.66	50.1	-66.3833	30.32	30.32	30.32	Cold Temperate	Polyhaline	Cold TemperateCold Temperate	PolyhalinePolyhaline	Very High	High	4	3	High
East Coast	Eastern Coastal Domestic	Mine Seleine Canada	Canada	11	47.6087	-61.5581	28	Cold Temperate	Polyhaline	Montreal	Canada	No	8.54	45.5	-73.55	0	0	0	Cold Temperate	Oligohaline	Cold TemperateCold Temperate	PolyhalineOligohaline	Very High	Low	4	1	Low
East Coast	Eastern Coastal Domestic	Mine Seleine Canada	Canada	11	47.6087	-61.5581	28	Cold Temperate	Polyhaline	Trois-Rivieres	Canada	No	6.96	46.35	-72.55	0	0	0	Cold Temperate	Oligohaline	Cold TemperateCold Temperate	PolyhalineOligohaline	Very High	Low	4	1	Low
East Coast	Eastern Coastal Domestic	Mine Seleine Canada	Canada	11	47.6087	-61.5581	28	Cold Temperate	Polyhaline	Quebec	Canada	No	6.78	46.8167	-71.2	0	0	0	Cold Temperate	Oligohaline	Cold TemperateCold Temperate	PolyhalineOligohaline	Very High	Low	4	1	Low
East Coast	Eastern Coastal Domestic	Grande Entré Canada	Canada	11	47.5539	-61.5474	28	Cold Temperate	Polyhaline	Montreal	Canada	Yes	8.54	45.5	-73.55	0	0	0	Cold Temperate	Oligohaline	Cold TemperateCold Temperate	PolyhalineOligohaline	Very High	Low	4	1	Low
East Coast	Eastern Coastal Domestic	Grande Entré Canada	Canada	11	47.5539	-61.5474	28	Cold Temperate	Polyhaline	Quebec	Canada	Yes	6.78	46.8167	-71.2	0	0	0	Cold Temperate	Oligohaline	Cold TemperateCold Temperate	PolyhalineOligohaline	Very High	Low	4	1	Low
East Coast	Eastern Coastal Domestic	Mine Seleine Canada	Canada	11	47.6087	-61.5581	28	Cold Temperate	Polyhaline	Montreal	Canada	No	8.54	45.5	-73.55	0	0	0	Cold Temperate	Oligohaline	Cold TemperateCold Temperate	PolyhalineOligohaline	Very High	Low	4	1	Low
East Coast	Eastern Coastal Domestic	Lower Cove Canada	Canada	5.89	48.5167	-59.1	31.46	Cold Temperate	Polyhaline	Montreal	Canada	No	8.54	45.5	-73.55	0	0	0	Cold Temperate	Oligohaline	Cold TemperateCold Temperate	PolyhalineOligohaline	Very High	Low	4	1	Low
East Coast	Eastern Coastal Domestic	Lower Cove Canada	Canada	5.89	48.5167	-59.1	31.46	Cold Temperate	Polyhaline	Sept-Iles	Canada	No	4.66	50.1	-66.3833	30.32	30.32	30.32	Cold Temperate	Polyhaline	Cold TemperateCold Temperate	PolyhalinePolyhaline	Very High	High	4	3	High
East Coast	Eastern Coastal Domestic	Little Narrows Canada	Canada	7.78	45.9833	-60.9833	2.63	Cold Temperate	Oligohaline	Sept-Iles	Canada	No	4.66	50.1	-66.3833	30.32	30.32	30.32	Cold Temperate	Polyhaline	Cold TemperateCold Temperate	OligohalinePolyhaline	Very High	Low	4	1	Low
East Coast	Eastern Coastal Domestic	Little Narrows Canada	Canada	7.78	45.9833	-60.9833	2.63	Cold Temperate	Oligohaline	Montreal	Canada	No	8.54	45.5	-73.55	0	0	0	Cold Temperate	Oligohaline	Cold TemperateCold Temperate	OligohalineOligohaline	Very High	High	4	3	High
East Coast	Eastern Coastal Domestic	Grande Entré Canada	Canada	11	47.5539	-61.5474	28	Cold Temperate	Polyhaline	Montreal	Canada	Yes	8.54	45.5	-73.55	0	0	0	Cold Temperate	Oligohaline	Cold TemperateCold Temperate	PolyhalineOligohaline	Very High	Low	4	1	Low
East Coast	Eastern Coastal Domestic	Little Narrows Canada	Canada	7.78	45.9833	-60.9833	2.63	Cold Temperate	Oligohaline	Montreal	Canada	No	8.54	45.5	-73.55	0	0	0	Cold Temperate	Oligohaline	Cold TemperateCold Temperate	OligohalineOligohaline	Very High	High	4	3	High
East Coast	Eastern Coastal Domestic	Lower Cove Canada	Canada	5.89	48.5167	-59.1	31.46	Cold Temperate	Polyhaline	Montreal	Canada	No	8.54	45.5	-73.55	0	0	0	Cold Temperate	Oligohaline	Cold TemperateCold Temperate	PolyhalineOligohaline	Very High	Low	4	1	Low
East Coast	Eastern Coastal Domestic	Lower Cove Canada	Canada	5.89	48.5167	-59.1	31.46	Cold Temperate	Polyhaline	Sept-Iles	Canada	No	4.66	50.1	-66.3833	30.32	30.32	30.32	Cold Temperate	Polyhaline	Cold TemperateCold Temperate	PolyhalinePolyhaline	Very High	High	4	3	High
East Coast	Eastern Coastal Domestic	Lower Cove Canada	Canada	5.89	48.5167	-59.1	31.46	Cold Temperate	Polyhaline	Sept-Iles	Canada	No	4.66	50.1	-66.3833	30.32	30.32	30.32	Cold Temperate	Polyhaline	Cold TemperateCold Temperate	PolyhalinePolyhaline	Very High	High	4	3	High
East Coast	Eastern Coastal Domestic	Little Narrows Canada	Canada	7.78	45.9833	-60.9833	2.63	Cold Temperate	Oligohaline	Sept-Iles	Canada	No	4.66	50.1	-66.3833	30.32	30.32	30.32	Cold Temperate	Polyhaline	Cold TemperateCold Temperate	OligohalinePolyhaline	Very High	Low	4	1	Low
East Coast	Eastern Coastal Domestic	Lower Cove Canada	Canada	5.89	48.5167	-59.1	31.46	Cold Temperate	Polyhaline	Clarkson	Canada	No	9.15	43.5	-79.6	0	0	0	Cold Temperate	Oligohaline	Cold TemperateCold Temperate	PolyhalineOligohaline	Very High	Low	4	1	Low
East Coast	Eastern Coastal Domestic	Little Narrows Canada	Canada	7.78	45.9833	-60.9833	2.63	Cold Temperate	Oligohaline	Sept-Iles	Canada	No	4.66	50.1	-66.3833	30.32	30.32	30.32	Cold Temperate	Polyhaline	Cold TemperateCold Temperate	OligohalinePolyhaline	Very High	Low	4	1	Low
East Coast	Eastern Coastal Domestic	Little Narrows Canada	Canada	7.78	45.9833	-60.9833	2.63	Cold Temperate	Oligohaline	Montreal	Canada	No	8.54	45.5	-73.55	0	0	0	Cold Temperate	Oligohaline	Cold TemperateCold Temperate	OligohalineOligohaline	Very High	High	4	3	High
East Coast	Eastern Coastal Domestic	Lower Cove Canada	Canada	5.89	48.5167	-59.1	31.46	Cold Temperate	Polyhaline	Bowmanville	Canada	No	8.91	43.9	-78.6667	0	0	0	Cold Temperate	Oligohaline	Cold TemperateCold Temperate	PolyhalineOligohaline	Very High	Low	4	1	Low
East Coast	Eastern Coastal Domestic	Little Narrows Canada	Canada	7.78	45.9833	-60.9833	2.63	Cold Temperate	Oligohaline	Sept-Iles	Canada	No	4.66	50.1	-66.3833	30.32	30.32	30.32	Cold Temperate	Polyhaline	Cold TemperateCold Temperate	OligohalinePolyhaline	Very High	Low	4	1	Low
East Coast	Eastern Coastal Domestic	Lower Cove Canada	Canada	5.89	48.5167	-59.1	31.46	Cold Temperate	Polyhaline	Montreal	Canada	No	8.54	45.5	-73.55	0	0	0	Cold Temperate	Oligohaline	Cold TemperateCold Temperate	PolyhalineOligohaline	Very High	Low	4	1	Low
East Coast	Eastern Coastal Domestic	Lower Cove Canada	Canada	5.89	48.5167	-59.1	31.46	Cold Temperate	Polyhaline	Sept-Iles	Canada	No	4.66	50.1	-66.3833	30.32	30.32	30.32	Cold Temperate	Polyhaline	Cold TemperateCold Temperate	PolyhalinePolyhaline	Very High	High	4	3	High
East Coast	Eastern Coastal Domestic	Little Narrows Canada	Canada	7.78	45.9833	-60.9833	2.63	Cold Temperate	Oligohaline	Sept-Iles	Canada	No	4.66	50.1	-66.3833	30.32	30.32	30.32	Cold Temperate	Polyhaline	Cold TemperateCold Temperate	OligohalinePolyhaline	Very High	Low	4	1	Low
East Coast	Eastern Coastal Domestic	Little Narrows Canada	Canada	7.78	45.9833	-60.9833	2.63	Cold Temperate	Oligohaline	Trois-Rivieres	Canada	No	6.96	46.35	-72.55	0	0	0	Cold Temperate	Oligohaline	Cold TemperateCold Temperate	OligohalineOligohaline	Very High	High	4	3	High
East Coast	Eastern Coastal Domestic	Mine Seleine Canada	Canada	11	47.6087	-61.5581	28	Cold Temperate	Polyhaline	Montreal	Canada	No	8.54	45.5	-73.55	0	0	0	Cold Temperate	Oligohaline	Cold TemperateCold Temperate	PolyhalineOligohaline	Very High	Low	4	1	Low
East Coast	Eastern Coastal Domestic	Grande Entré Canada	Canada	11	47.5539	-61.5474	28	Cold Temperate	Polyhaline	Montreal	Canada	Yes	8.54	45.5	-73.55	0	0	0	Cold Temperate	Oligohaline	Cold TemperateCold Temperate	PolyhalineOligohaline	Very High	Low	4	1	Low
East Coast	Eastern Coastal Domestic	Little Narrows Canada	Canada	7.78	45.9833	-60.9833	2.63	Cold Temperate	Oligohaline	Montreal	Canada	No	8.54	45.5	-73.55	0	0	0	Cold Temperate	Oligohaline	Cold TemperateCold Temperate	OligohalineOligohaline	Very High	High	4	3	High
East Coast	Eastern Coastal Domestic	Little Narrows Canada	Canada	7.78	45.9833	-60.9833	2.63	Cold Temperate	Oligohaline	Montreal	Canada	No	8.54	45.5	-73.55	0	0	0	Cold Temperate	Oligohaline	Cold TemperateCold Temperate	OligohalineOligohaline	Very High	High	4	3	High
East Coast	Eastern Coastal Domestic	Lower Cove Canada	Canada	5.89	48.5167	-59.1	31.46	Cold Temperate	Polyhaline	Montreal	Canada	No	8.54	45.5	-73.55	0	0	0	Cold Temperate	Oligohaline	Cold TemperateCold Temperate	PolyhalineOligohaline	Very High	Low	4	1	Low
East Coast	Eastern Coastal Domestic	Sept-Iles Canada	Canada	4.66	50.1	-66.3833	30.32	Cold Temperate	Polyhaline	Lower Cove	Canada	No	5.89	48.5167	-59.1	31.46	31.46	31.46	Cold Temperate	Polyhaline	Cold TemperateCold Temperate	PolyhalinePolyhaline	Very High	High	4	3	High
East Coast	Eastern Coastal Domestic	Grande Entré Canada	Canada	11	47.5539	-61.5474	28	Cold Temperate	Polyhaline	Sept-Iles	Canada	Yes	4.66	50.1	-66.3833	30.32	30.32	30.32	Cold Temperate	Polyhaline	Cold TemperateCold Temperate	PolyhalinePolyhaline	Very High	High	4	3	High
East Coast	Eastern Coastal Domestic	Little Narrows Canada	Canada	7.78	45.9833	-60.9833	2.63	Cold Temperate	Oligohaline	Montreal	Canada	No	8.54	45.5	-73.55	0	0	0	Cold Temperate	Oligohaline	Cold TemperateCold Temperate	OligohalineOligohaline	Very High	High	4	3	High
East Coast	Eastern Coastal Domestic	Mine Seleine Canada	Canada	11	47.6087	-61.5581	28	Cold Temperate	Polyhaline	Montreal	Canada	No	8.54	45.5	-73.55	0	0	0	Cold Temperate	Oligohaline	Cold TemperateCold Temperate	PolyhalineOligohaline	Very High	Low	4	1	Low
East Coast	Eastern Coastal Domestic	Little Narrows Canada	Canada	7.78	45.9833	-60.9833	2.63	Cold Temperate	Oligohaline	Cote Ste-Catherine	Canada	No	8.48	45.407	-73.5751	0	0	0	Cold Temperate	Oligohaline	Cold TemperateCold Temperate	OligohalineOligohaline	Very High	High	4	3	High
East Coast	Eastern Coastal Domestic	Little Narrows Canada	Canada	7.78	45.9833	-60.9833	2.63	Cold Temperate	Oligohaline	Sept-Iles	Canada	No	4.66	50.1	-66.3833	30.32	30.32	30.32	Cold Temperate	Polyhaline	Cold TemperateCold Temperate	OligohalinePolyhaline	Very High	Low	4	1	Low
East Coast	Eastern Coastal Domestic	Grande Entré Canada	Canada	11	47.5539	-61.5474	28	Cold Temperate	Polyhaline	Bowmanville	Canada	Yes	8.91	43.9	-78.6667	0	0	0	Cold Temperate	Oligohaline	Cold TemperateCold Temperate	PolyhalineOligohaline	Very High	Low	4	1	Low
East Coast	Eastern Coastal Domestic	Saint John Canada	Canada	7.82	45.2667	-66.0667	32.13	Cold Temperate	Polyhaline	Sept-Iles	Canada	No	4.66	50.1	-66.3833	30.32	30.32	30.32	Cold Temperate	Polyhaline	Cold TemperateCold Temperate	PolyhalinePolyhaline	Very High	High	4	3	High
East Coast	Eastern Coastal Domestic	Saint John Canada	Canada	7.82	45.2667	-66.0667	32.13	Cold Temperate	Polyhaline	Lewisporte	Canada	No	4.52	49.25	-55.05	31.44	31.44	31.44	Cold Temperate	Polyhaline	Cold TemperateCold Temperate	PolyhalinePolyhaline	Very High	High	4	3	High
East Coast	Eastern Coastal Domestic	Saint John Canada	Canada	7.82	45.2667	-66.0667	32.13	Cold Temperate	Polyhaline	St-Pierre et Miquelon	St-Pierre et Miquelon	No	5.2926	46.8167	-56.1667	31.7418	31.7418	31.7418	Cold Temperate	Polyhaline	Cold TemperateCold Temperate	PolyhalinePolyhaline	Very High	High	4	3	High
East Coast	Eastern Coastal Domestic	Dartmouth Canada	Canada	8.53	44.6667	-63.5833	18.38	Cold Temperate	Polyhaline	Sydney	Canada	No	7.69	46.15	-60.2	21.25	21.25	21.25	Cold Temperate	Polyhaline	Cold TemperateCold Temperate	PolyhalinePolyhaline	Very High	High	4	3	High
East Coast	Eastern Coastal Domestic	Dartmouth Canada	Canada	8.53	44.6667	-63.5833	18.38	Cold Temperate	Polyhaline	Sydney	Canada	No	7.69	46.15	-60.2	21.25	21.25	21.25	Cold Temperate	Polyhaline	Cold TemperateCold Temperate	PolyhalinePolyhaline	Very High	High	4	3	High
East Coast	Eastern Coastal Domestic	Dartmouth Canada	Canada	8.53	44.6667	-63.5833	18.38	Cold Temperate	Polyhaline	Port aux Basques	Canada	No	6.32	47.5667	-59.1167	30.08	30.08	30.08	Cold Temperate	Polyhaline	Cold TemperateCold Temperate	PolyhalinePolyhaline	Very High	High	4	3	High
East Coast	Eastern Coastal Domestic	Saint John Canada	Canada	7.82	45.2667	-66.0667	32.13	Cold Temperate	Polyhaline	Sydney	Canada	No	7.69	46.15	-60.2	21.25	21.25	21.25	Cold Temperate	Polyhaline	Cold TemperateCold Temperate	PolyhalinePolyhaline	Very High	High	4	3	High
East Coast	Eastern Coastal Domestic	Dartmouth Canada	Canada	8.53	44.6667	-63.5833	18.38	Cold Temperate	Polyhaline	Quebec	Canada	No	6.78	46.8167	-71.2	0	0	0	Cold Temperate	Oligohaline	Cold TemperateCold Temperate	PolyhalineOligohaline	Very High	Low	4	1	Low
East Coast	Eastern Coastal Domestic	Dartmouth Canada	Canada	8.53	44.6667	-63.5833	18.38	Cold Temperate	Polyhaline	Sydney	Canada	No	7.69	46.15	-60.2	21.25	21.25	21.25	Cold Temperate	Polyhaline	Cold TemperateCold Temperate	PolyhalinePolyhaline	Very High	High	4	3	High
East Coast	Eastern Coastal Domestic	Dartmouth Canada	Canada	8.53	44.6667	-63.5833	18.38	Cold Temperate	Polyhaline	Sydney	Canada	No	7.69	46.15	-60.2	21.25	21.25	21.25	Cold Temperate	Polyhaline	Cold TemperateCold Temperate	PolyhalinePolyhaline	Very High	High	4	3	High
East Coast	Eastern Coastal Domestic	Dartmouth Canada	Canada	8.53	44.6667	-63.5833	18.38	Cold Temperate	Polyhaline	St-Pierre et Miquelon	St-Pierre et Miquelon	No	5.2926	46.8167	-56.1667	31.7418	31.7418	31.7418	Cold Temperate	Polyhaline	Cold TemperateCold Temperate	PolyhalinePolyhaline	Very High	High	4	3	High
East Coast	Eastern Coastal Domestic	Saint John Canada	Canada	7.82	45.2667	-66.0667	32.13	Cold Temperate	Polyhaline	Baie-Comeau	Canada	No	4.04	49.2167	-68.15	28.1	28.1	28.1	Cold Temperate	Polyhaline	Cold TemperateCold Temperate	PolyhalinePolyhaline	Very High	High	4	3	High
East Coast	Eastern Coastal Domestic	Strait of Canso Canada	Canada	6.22	45.33	-61	30.35	Cold Temperate	Polyhaline	Quebec	Canada	No	6.78	46.8167	-71.2	0	0	0	Cold Temperate	Oligohaline	Cold TemperateCold Temperate	PolyhalineOligohaline	Very High	Low	4	1	Low
East Coast	Eastern Coastal Domestic	Dartmouth Canada	Canada	8.53	44.6667	-63.5833	18.38	Cold Temperate	Polyhaline	Tracy	Canada	No	7.41	46.0167	-73.1667	0	0	0	Cold Temperate	Oligohaline	Cold TemperateCold Temperate	PolyhalineOligohaline	Very High	Low	4	1	Low
East Coast	Eastern Coastal Domestic	Dartmouth Canada	Canada	8.53	44.6667	-63.5833	18.38	Cold Temperate	Polyhaline	Port aux Basques	Canada	No	6.32	47.5667	-59.1167	30.08	30.08	30.08	Cold Temperate	Polyhaline	Cold TemperateCold Temperate	PolyhalinePolyhaline	Very High	High	4	3	High
East Coast	Eastern Coastal Domestic	Dartmouth Canada	Canada	8.53	44.6667	-63.5833	18.38	Cold Temperate	Polyhaline	Strait of Canso	Canada	No	6.22	45.33	-61	30.35	30.35	30.35	Cold Temperate	Polyhaline	Cold TemperateCold Temperate	PolyhalinePolyhaline	Very High	High	4	3	High
East Coast	Eastern Coastal Domestic	Dartmouth Canada	Canada	8.53	44.6667	-63.5833	18.38	Cold Temperate	Polyhaline	St-Pierre et Miquelon	St-Pierre et Miquelon	No	5.2926	46.8167	-56.1667	31.7418	31.7418	31.7418	Cold Temperate	Polyhaline	Cold TemperateCold Temperate	PolyhalinePolyhaline	Very High	High	4	3	High
East Coast	Eastern Coastal Domestic	Dartmouth Canada	Canada	8.53	44.6667	-63.5833	18.38	Cold Temperate	Polyhaline	Sept-Iles	Canada	No	4.66	50.1	-66.3833	30.32	30.32	30.32	Cold Temperate	Polyhaline	Cold TemperateCold Temperate	PolyhalinePolyhaline	Very High	High	4	3	High
East Coast	Eastern Coastal Domestic	Dartmouth Canada	Canada	8.53	44.6667	-63.5833	18.38	Cold Temperate	Polyhaline	Port aux Basques	Canada	No	6.32	47.5667	-59.1167	30.08	30.08	30.08	Cold Temperate	Polyhaline	Cold TemperateCold Temperate	PolyhalinePolyhaline	Very High	High	4	3	High
East Coast	Eastern Coastal Domestic	Strait of Canso Canada	Canada	6.22	45.33	-61	30.35	Cold Temperate	Polyhaline	Oakville	Canada	No	9.15	43.4333	-79.6667	0	0	0	Cold Temperate	Oligohaline	Cold TemperateCold Temperate	PolyhalineOligohaline	Very High	Low	4	1	Low
East Coast	Eastern Coastal Domestic	Saint John Canada	Canada	7.82	45.2667	-66.0667	32.13	Cold Temperate	Polyhaline	Dartmouth	Canada	No	8.53	44.6667	-63.5833	18.38	18.38	18.38	Cold Temperate	Polyhaline	Cold TemperateCold Temperate	PolyhalinePolyhaline	Very High	High	4	3	High
East Coast	Eastern Coastal Domestic	Saint John Canada	Canada	7.82	45.2667	-66.0667	32.13	Cold Temperate	Polyhaline	Saint John	Canada	No	7.82	45.2667	-66.0667	32.13	32.13	32.13	Cold Temperate	Polyhaline	Cold TemperateCold Temperate	PolyhalinePolyhaline	Very High	High	4	3	High
East Coast	Eastern Coastal Domestic	Dartmouth Canada	Canada	8.53	44.6667	-63.5833	18.38	Cold Temperate	Polyhaline	Port aux Basques	Canada	No	6.32	47.5667	-59.1167	30.08	30.08	30.08	Cold Temperate	Polyhaline	Cold TemperateCold Temperate	PolyhalinePolyhaline	Very High	High	4	3	High
East Coast	Eastern Coastal Domestic	Dartmouth Canada	Canada	8.53	44.6667	-63.5833	18.38	Cold Temperate	Polyhaline	Corner Brook	Canada	No	5.86	48.95	-57.9333	13.63	13.63	13.63	Cold Temperate	Mesohaline	Cold TemperateCold Temperate	PolyhalineMesohaline	Very High	Moderate	4	2	Moderate
East Coast	Eastern Coastal Domestic	Dartmouth Canada	Canada	8.53	44.6667	-63.5833	18.38	Cold Temperate	Polyhaline	Corner Brook	Canada	No	5.86	48.95	-57.9333	13.63	13.63	13.63	Cold Temperate	Mesohaline	Cold TemperateCold Temperate	PolyhalineMesohaline	Very High	Moderate	4	2	Moderate
East Coast	Eastern Coastal Domestic	Dartmouth Canada	Canada	8.53	44.6667	-63.5833	18.38	Cold Temperate	Polyhaline	Sydney	Canada	No	7.69	46.15	-60.2	21.25	21.25	21.25	Cold Temperate	Polyhaline	Cold TemperateCold Temperate	PolyhalinePolyhaline	Very High	High	4	3	High
East Coast	Eastern Coastal Domestic	Strait of Canso Canada	Canada	6.22	45.33	-61	30.35	Cold Temperate	Polyhaline	Dartmouth	Canada	No	8.53	44.6667	-63.5833	18.38	18.38	18.38	Cold Temperate	Polyhaline	Cold TemperateCold Temperate	PolyhalinePolyhaline	Very High	High	4	3	High
East Coast	Eastern Coastal Domestic	Dartmouth Canada	Canada	8.53	44.6667	-63.5833	18.38	Cold Temperate	Polyhaline	Corner Brook	Canada	No	5.86	48.95	-57.9333	13.63	13.63	13.63	Cold Temperate	Mesohaline	Cold TemperateCold Temperate	PolyhalineMesohaline	Very High	Moderate	4	2	Moderate
East Coast	Eastern Coastal Domestic	Dartmouth Canada	Canada	8.53	44.6667	-63.5833	18.38	Cold Temperate	Polyhaline	Halifax	Canada	No	8.53	44.6333	-63.55	22.85	22.85	22.85	Cold Temperate	Polyhaline	Cold TemperateCold Temperate	PolyhalinePolyhaline	Very High	High	4	3	High
East Coast	Eastern Coastal Domestic	Dartmouth Canada	Canada	8.53	44.6667	-63.5833	18.38	Cold Temperate	Polyhaline	Sept-Iles	Canada	No	4.66	50.1	-66.3833	30.32	30.32	30.32	Cold Temperate	Polyhaline	Cold TemperateCold Temperate	PolyhalinePolyhaline	Very High	High	4	3	High
East Coast	Eastern Coastal Domestic	Dartmouth Canada	Canada	8.53	44.6667	-63.5833	18.38	Cold Temperate	Polyhaline	Port Aux Basques	Canada	No	6.32	47.5667	-59.1167	30.08	30.08	30.08	Cold Temperate	Polyhaline	Cold TemperateCold Temperate	PolyhalinePolyhaline	Very High	High	4	3	High
East Coast	Eastern Coastal Domestic	Dartmouth Canada	Canada	8.53	44.6667	-63.5833	18.38	Cold Temperate	Polyhaline	Sept-Iles	Canada	No	4.66	50.1	-66.3833	30.32	30.32	30.32	Cold Temperate	Polyhaline	Cold TemperateCold Temperate	PolyhalinePolyhaline	Very High	High	4	3	High
East Coast	Eastern Coastal Domestic	Dartmouth Canada	Canada	8.53	44.6667	-63.5833	18.38	Cold Temperate	Polyhaline	Sept-Iles	Canada	No	4.66	50.1	-66.3833	30.32	30.32	30.32	Cold Temperate	Polyhaline	Cold TemperateCold Temperate	PolyhalinePolyhaline	Very High	High	4	3	High
East Coast	Eastern Coastal Domestic	Strait of Canso Canada	Canada	6.22	45.33	-61	30.35	Cold Temperate	Polyhaline	Dartmouth	Canada	No	8.53	44.6667	-63.5833	18.38	18.38	18.38	Cold Temperate	Polyhaline	Cold TemperateCold Temperate	PolyhalinePolyhaline	Very High	High	4	3	High
East Coast	Eastern Coastal Domestic	Dartmouth Canada	Canada	8.53	44.6667	-63.5833	18.38	Cold Temperate	Polyhaline	Strait of Canso	Canada	No	6.22	45.33	-61	30.35	30.35	30.35	Cold Temperate	Polyhaline	Cold TemperateCold Temperate	PolyhalinePolyhaline	Very High	High	4	3	High
East Coast	Eastern Coastal Domestic	Dartmouth Canada	Canada	8.53	44.6667	-63.5833	18.38	Cold Temperate	Polyhaline	Corner Brook	Canada	No	5.86	48.95	-57.9333	13.63	13.63	13.63	Cold Temperate	Mesohaline	Cold TemperateCold Temperate	PolyhalineMesohaline	Very High	Moderate	4	2	Moderate
East Coast	Eastern Coastal Domestic	Dartmouth Canada	Canada	8.53	44.6667	-63.5833	18.38	Cold Temperate	Polyhaline	Saint John	Canada	No	7.82	45.2667	-66.0667	32.13	32.13	32.13	Cold Temperate	Polyhaline	Cold TemperateCold Temperate	PolyhalinePolyhaline	Very High	High	4	3	High
East Coast	Eastern Coastal Domestic	Dartmouth Canada	Canada	8.53	44.6667	-63.5833	18.38	Cold Temperate	Polyhaline	Sydney	Canada	No	7.69	46.15	-60.2	21.25	21.25	21.25	Cold Temperate	Polyhaline	Cold TemperateCold Temperate	PolyhalinePolyhaline	Very High	High	4	3	High
East Coast	Atlantic International Exempt	Baie-Comeau Canada	Canada	4.04	49.2167	-68.15	28.1	Cold Temperate	Polyhaline	Quebec	Canada	No	6.78	46.8167	-71.2	0	0	0	Cold Temperate	Oligohaline	Cold TemperateCold Temperate	PolyhalineOligohaline	Very High	Low	4	1	Low
East Coast	Eastern Coastal Domestic	Sept-Iles Canada	Canada	4.66	50.1	-66.3833	30.32	Cold Temperate	Polyhaline	Nanticoke	Canada	No	10.48	42.8167	-80.0667	0	0	0	Cold Temperate	Oligohaline	Cold TemperateCold Temperate	PolyhalineOligohaline	Very High	Low	4	1	Low
East Coast	Eastern Coastal Domestic	Dartmouth Canada	Canada	8.53	44.6667	-63.5833	18.38	Cold Temperate	Polyhaline	Port Alfred	Canada	No	4.66	48.3333	-70.8667	26.18	26.18	26.18	Cold Temperate	Polyhaline	Cold TemperateCold Temperate	PolyhalinePolyhaline	Very High	High	4	3	High
East Coast	Atlantic International Exempt	Baie-Comeau Canada	Canada	4.04	49.2167	-68.15	28.1	Cold Temperate	Polyhaline	Sept-Iles	Canada	No	4.66	50.1	-66.3833	30.32	30.32	30.32	Cold Temperate	Polyhaline	Cold TemperateCold Temperate	PolyhalinePolyhaline	Very High	High	4	3	High
East Coast	Eastern Coastal Domestic	Dartmouth Canada	Canada	8.53	44.6667	-63.5833	18.38	Cold Temperate	Polyhaline	Baie-Comeau	Canada	No	4.04	49.2167	-68.15	28.1	28.1	28.1	Cold Temperate	Polyhaline	Cold TemperateCold Temperate	PolyhalinePolyhaline	Very High	High	4	3	High
East Coast	Atlantic International Exempt	Baie-Comeau Canada	Canada	4.04	49.2167	-68.15	28.1	Cold Temperate	Polyhaline	Sept-Iles	Canada	No	4.66	50.1	-66.3833	30.32	30.32	30.32	Cold Temperate	Polyhaline	Cold TemperateCold Temperate	PolyhalinePolyhaline	Very High	High	4	3	High
East Coast	Eastern Coastal Domestic	Sept-Iles Canada	Canada	4.66	50.1	-66.3833	30.32	Cold Temperate	Polyhaline	Conneaut	USA	No	11.02	41.9667	-80.5667	0	0	0	Cold Temperate	Oligohaline	Cold TemperateCold Temperate	PolyhalineOligohaline	Very High	Low	4	1	Low
East Coast	Eastern Coastal Domestic	Port-Cartier Canada	Canada	4.09	50.0167	-66.8667	30.08	Cold Temperate	Polyhaline	Sept-Iles	Canada	No	4.66	50.1	-66.3833	30.32	30.32	30.32	Cold Temperate	Polyhaline	Cold TemperateCold Temperate	PolyhalinePolyhaline	Very High	High	4	3	High
East Coast	Eastern Coastal Domestic	Sept-Iles Canada	Canada	4.66	50.1	-66.3833	30.32	Cold Temperate	Polyhaline	Cote Ste-Catherine	Canada	No	8.48	45.407	-73.5751	0	0	0	Cold Temperate	Oligohaline	Cold TemperateCold Temperate	PolyhalineOligohaline	Very High	Low	4	1	Low
East Coast	Eastern Coastal Domestic	Sept-Iles Canada	Canada	4.66	50.1	-66.3833	30.32	Cold Temperate	Polyhaline	Cote Ste-Catherine	Canada	No	8.48	45.407	-73.5751	0	0	0	Cold Temperate	Oligohaline	Cold TemperateCold Temperate	PolyhalineOligohaline	Very High	Low	4	1	Low
East Coast	Eastern Coastal Domestic	Port-Cartier Canada	Canada	4.09	50.0167	-66.8667	30.08	Cold Temperate	Polyhaline	Bécancour	Canada	No	6.82	46.4	-72.3833	0	0	0	Cold Temperate	Oligohaline	Cold TemperateCold Temperate	PolyhalineOligohaline	Very High	Low	4	1	Low
East Coast	Eastern Coastal Domestic	Port-Cartier Canada	Canada	4.09	50.0167	-66.8667	30.08	Cold Temperate	Polyhaline	Bécancour	Canada	No	6.82	46.4	-72.3833	0	0	0	Cold Temperate	Oligohaline	Cold TemperateCold Temperate	PolyhalineOligohaline	Very High	Low	4	1	Low
East Coast	Eastern Coastal Domestic	Port-Cartier Canada	Canada	4.09	50.0167	-66.8667	30.08	Cold Temperate	Polyhaline	Bécancour	Canada	No	6.82	46.4	-72.3833	0	0	0	Cold Temperate	Oligohaline	Cold TemperateCold Temperate	PolyhalineOligohaline	Very High	Low	4	1	Low
East Coast	Eastern Coastal Domestic	Sept-Iles Canada	Canada	4.66	50.1	-66.3833	30.32	Cold Temperate	Polyhaline	Johnstown Harbour	Canada	No	7.73197	44.7097	-75.4676	30.2469	30.2469	30.2469	Cold Temperate	Polyhaline	Cold TemperateCold Temperate	PolyhalinePolyhaline	Very High	High	4	3	High
East Coast	Eastern Coastal Domestic	Port-Cartier Canada	Canada	4.09	50.0167	-66.8667	30.08	Cold Temperate	Polyhaline	Cote Ste-Catherine	Canada	No	8.48	45.407	-73.5751	0	0	0	Cold Temperate	Oligohaline	Cold TemperateCold Temperate	PolyhalineOligohaline	Very High	Low	4	1	Low
East Coast	Eastern Coastal Domestic	Port-Cartier Canada	Canada	4.09	50.0167	-66.8667	30.08	Cold Temperate	Polyhaline	Quebec	Canada	No	6.78	46.8167	-71.2	0	0	0	Cold Temperate	Oligohaline	Cold TemperateCold Temperate	PolyhalineOligohaline	Very High	Low	4	1	Low
East Coast	Atlantic International Transoceanic	Dartmouth Canada	Canada	8.53	44.6667	-63.5833	18.38	Cold Temperate	Polyhaline	Montreal	Canada	No	8.54	45.5	-73.55	0	0	0	Cold Temperate	Oligohaline	Cold TemperateCold Temperate	PolyhalineOligohaline	Very High	Low	4	1	Low
East Coast	Atlantic International Transoceanic	Bayside Canada	Canada	8.08	45.1667	-67.1333	10.61	Cold Temperate	Mesohaline	Sydney	Canada	No	7.69	46.15	-60.2	21.25	21.25	21.25	Cold Temperate	Polyhaline	Cold TemperateCold Temperate	MesohalinePolyhaline	Very High	Moderate	4	2	Moderate
East Coast	Atlantic International Transoceanic	Bayside Canada	Canada	8.08	45.1667	-67.1333	10.61	Cold Temperate	Mesohaline	Fundy Bay	Canada	No	6.5	44.7728	-66.3096	31.79	31.79	31.79	Cold Temperate	Polyhaline	Cold TemperateCold Temperate	MesohalinePolyhaline	Very High	Moderate	4	2	Moderate
East Coast	Atlantic International Transoceanic	Bayside Canada	Canada	8.08	45.1667	-67.1333	10.61	Cold Temperate	Mesohaline	New York & New Jersey	USA	Yes	14.04	40.7	-74.0167	12.04	30	12.04	Cold Temperate	Polyhaline	Cold TemperateCold Temperate	MesohalinePolyhaline	Very High	Moderate	4	2	Moderate
East Coast	Atlantic International Transoceanic	Dartmouth Canada	Canada	8.53	44.6667	-63.5833	18.38	Cold Temperate	Polyhaline			No	x	x	x	x	x	x			Cold Temperate	Polyhaline	#N/A	#N/A	#N/A	#N/A	#N/A
East Coast	Atlantic International Transoceanic	Bayside Canada	Canada	8.08	45.1667	-67.1333	10.61	Cold Temperate	Mesohaline	Rensselaer	USA	Yes	10.69	42.65	-73.7333	0	30	0	Cold Temperate	Polyhaline	Cold TemperateCold Temperate	MesohalinePolyhaline	Very High	Moderate	4	2	Moderate
East Coast	Atlantic International Transoceanic	Bayside Canada	Canada	8.08	45.1667	-67.1333	10.61	Cold Temperate	Mesohaline	New York & New Jersey	USA	Yes	14.04	40.7	-74.0167	12.04	30	12.04	Cold Temperate	Polyhaline	Cold TemperateCold Temperate	MesohalinePolyhaline	Very High	Moderate	4	2	Moderate
East Coast	Atlantic International Transoceanic	Bayside Canada	Canada	8.08	45.1667	-67.1333	10.61	Cold Temperate	Mesohaline	New York & New Jersey	USA	Yes	14.04	40.7	-74.0167	12.04	30	12.04	Cold Temperate	Polyhaline	Cold TemperateCold Temperate	MesohalinePolyhaline	Very High	Moderate	4	2	Moderate
East Coast	Atlantic International Transoceanic	Bayside Canada	Canada	8.08	45.1667	-67.1333	10.61	Cold Temperate	Mesohaline	New York & New Jersey	USA	Yes	14.04	40.7	-74.0167	12.04	30	12.04	Cold Temperate	Polyhaline	Cold TemperateCold Temperate	MesohalinePolyhaline	Very High	Moderate	4	2	Moderate
East Coast	Atlantic International Transoceanic	Bayside Canada	Canada	8.08	45.1667	-67.1333	10.61	Cold Temperate	Mesohaline	Savannah (Georgia)	USA	Yes	20.93	32.0833	-81.0833	5.48	30	5.48	Warm Temperate	Polyhaline	Cold TemperateWarm Temperate	MesohalinePolyhaline	High	Moderate	3	2	Moderate
East Coast	Atlantic International Transoceanic	Bayside Canada	Canada	8.08	45.1667	-67.1333	10.61	Cold Temperate	Mesohaline			No	x	x	x	x	x	x			Cold Temperate	Mesohaline	#N/A	#N/A	#N/A	#N/A	#N/A
East Coast	Atlantic International Transoceanic	Dartmouth Canada	Canada	8.53	44.6667	-63.5833	18.38	Cold Temperate	Polyhaline	New York & New Jersey	USA	Yes	14.04	40.7	-74.0167	12.04	30	12.04	Cold Temperate	Polyhaline	Cold TemperateCold Temperate	PolyhalinePolyhaline	Very High	High	4	3	High
East Coast	Atlantic International Transoceanic	Bayside Canada	Canada	8.08	45.1667	-67.1333	10.61	Cold Temperate	Mesohaline	Portsmouth	USA	No	17.31	36.8333	-76.2833	27.56	27.56	27.56	Warm Temperate	Polyhaline	Cold TemperateWarm Temperate	MesohalinePolyhaline	High	Moderate	3	2	Moderate
East Coast	Atlantic International Transoceanic	Bayside Canada	Canada	8.08	45.1667	-67.1333	10.61	Cold Temperate	Mesohaline	New York & New Jersey	USA	Yes	14.04	40.7	-74.0167	12.04	30	12.04	Cold Temperate	Polyhaline	Cold TemperateCold Temperate	MesohalinePolyhaline	Very High	Moderate	4	2	Moderate
East Coast	Atlantic International Transoceanic	Bayside Canada	Canada	8.08	45.1667	-67.1333	10.61	Cold Temperate	Mesohaline	New York & New Jersey	USA	Yes	14.04	40.7	-74.0167	12.04	30	12.04	Cold Temperate	Polyhaline	Cold TemperateCold Temperate	MesohalinePolyhaline	Very High	Moderate	4	2	Moderate
East Coast	Atlantic International Transoceanic	Bayside Canada	Canada	8.08	45.1667	-67.1333	10.61	Cold Temperate	Mesohaline	Savannah (Georgia)	USA	Yes	20.93	32.0833	-81.0833	5.48	30	5.48	Warm Temperate	Polyhaline	Cold TemperateWarm Temperate	MesohalinePolyhaline	High	Moderate	3	2	Moderate
East Coast	Atlantic International Transoceanic	Bayside Canada	Canada	8.08	45.1667	-67.1333	10.61	Cold Temperate	Mesohaline	New York & New Jersey	USA	Yes	14.04	40.7	-74.0167	12.04	30	12.04	Cold Temperate	Polyhaline	Cold TemperateCold Temperate	MesohalinePolyhaline	Very High	Moderate	4	2	Moderate
East Coast	Atlantic International Transoceanic	Bayside Canada	Canada	8.08	45.1667	-67.1333	10.61	Cold Temperate	Mesohaline	New York & New Jersey	USA	Yes	14.04	40.7	-74.0167	12.04	30	12.04	Cold Temperate	Polyhaline	Cold TemperateCold Temperate	MesohalinePolyhaline	Very High	Moderate	4	2	Moderate
East Coast	Atlantic International Transoceanic	Bayside Canada	Canada	8.08	45.1667	-67.1333	10.61	Cold Temperate	Mesohaline	New York & New Jersey	USA	Yes	14.04	40.7	-74.0167	12.04	30	12.04	Cold Temperate	Polyhaline	Cold TemperateCold Temperate	MesohalinePolyhaline	Very High	Moderate	4	2	Moderate
East Coast	Atlantic International Transoceanic	Dartmouth Canada	Canada	8.53	44.6667	-63.5833	18.38	Cold Temperate	Polyhaline	New York & New Jersey	USA	Yes	14.04	40.7	-74.0167	12.04	30	12.04	Cold Temperate	Polyhaline	Cold TemperateCold Temperate	PolyhalinePolyhaline	Very High	High	4	3	High
East Coast	Atlantic International Transoceanic	Bayside Canada	Canada	8.08	45.1667	-67.1333	10.61	Cold Temperate	Mesohaline	Rensselaer	USA	Yes	10.69	42.65	-73.7333	0	30	0	Cold Temperate	Polyhaline	Cold TemperateCold Temperate	MesohalinePolyhaline	Very High	Moderate	4	2	Moderate
East Coast	Atlantic International Transoceanic	Bayside Canada	Canada	8.08	45.1667	-67.1333	10.61	Cold Temperate	Mesohaline	New York & New Jersey	USA	Yes	14.04	40.7	-74.0167	12.04	30	12.04	Cold Temperate	Polyhaline	Cold TemperateCold Temperate	MesohalinePolyhaline	Very High	Moderate	4	2	Moderate
East Coast	Atlantic International Transoceanic	Bayside Canada	Canada	8.08	45.1667	-67.1333	10.61	Cold Temperate	Mesohaline	New York & New Jersey	USA	Yes	14.04	40.7	-74.0167	12.04	30	12.04	Cold Temperate	Polyhaline	Cold TemperateCold Temperate	MesohalinePolyhaline	Very High	Moderate	4	2	Moderate
East Coast	Atlantic International Transoceanic	Bayside Canada	Canada	8.08	45.1667	-67.1333	10.61	Cold Temperate	Mesohaline	Baltimore	USA	Yes	15.72	39.2833	-76.5833	11.85	30	11.85	Warm Temperate	Polyhaline	Cold TemperateWarm Temperate	MesohalinePolyhaline	High	Moderate	3	2	Moderate
East Coast	Atlantic International Transoceanic	Bayside Canada	Canada	8.08	45.1667	-67.1333	10.61	Cold Temperate	Mesohaline	New York & New Jersey	USA	Yes	14.04	40.7	-74.0167	12.04	30	12.04	Cold Temperate	Polyhaline	Cold TemperateCold Temperate	MesohalinePolyhaline	Very High	Moderate	4	2	Moderate
East Coast	Atlantic International Transoceanic	Bayside Canada	Canada	8.08	45.1667	-67.1333	10.61	Cold Temperate	Mesohaline	New York & New Jersey	USA	Yes	14.04	40.7	-74.0167	12.04	30	12.04	Cold Temperate	Polyhaline	Cold TemperateCold Temperate	MesohalinePolyhaline	Very High	Moderate	4	2	Moderate
East Coast	Atlantic International Transoceanic	Dartmouth Canada	Canada	8.53	44.6667	-63.5833	18.38	Cold Temperate	Polyhaline	New York & New Jersey	USA	Yes	14.04	40.7	-74.0167	12.04	30	12.04	Cold Temperate	Polyhaline	Cold TemperateCold Temperate	PolyhalinePolyhaline	Very High	High	4	3	High
East Coast	Atlantic International Transoceanic	Bayside Canada	Canada	8.08	45.1667	-67.1333	10.61	Cold Temperate	Mesohaline	Portsmouth	USA	No	17.31	36.8333	-76.2833	27.56	27.56	27.56	Warm Temperate	Polyhaline	Cold TemperateWarm Temperate	MesohalinePolyhaline	High	Moderate	3	2	Moderate
East Coast	Atlantic International Transoceanic	Bayside Canada	Canada	8.08	45.1667	-67.1333	10.61	Cold Temperate	Mesohaline	New York & New Jersey	USA	Yes	14.04	40.7	-74.0167	12.04	30	12.04	Cold Temperate	Polyhaline	Cold TemperateCold Temperate	MesohalinePolyhaline	Very High	Moderate	4	2	Moderate
East Coast	Atlantic International Transoceanic	Bayside Canada	Canada	8.08	45.1667	-67.1333	10.61	Cold Temperate	Mesohaline	New York & New Jersey	USA	Yes	14.04	40.7	-74.0167	12.04	30	12.04	Cold Temperate	Polyhaline	Cold TemperateCold Temperate	MesohalinePolyhaline	Very High	Moderate	4	2	Moderate
East Coast	Atlantic International Transoceanic	Dartmouth Canada	Canada	8.53	44.6667	-63.5833	18.38	Cold Temperate	Polyhaline	New York & New Jersey	USA	Yes	14.04	40.7	-74.0167	12.04	30	12.04	Cold Temperate	Polyhaline	Cold TemperateCold Temperate	PolyhalinePolyhaline	Very High	High	4	3	High
East Coast	Atlantic International Transoceanic	Bayside Canada	Canada	8.08	45.1667	-67.1333	10.61	Cold Temperate	Mesohaline	Rensselaer	USA	Yes	10.69	42.65	-73.7333	0	30	0	Cold Temperate	Polyhaline	Cold TemperateCold Temperate	MesohalinePolyhaline	Very High	Moderate	4	2	Moderate
East Coast	Atlantic International Transoceanic	Bayside Canada	Canada	8.08	45.1667	-67.1333	10.61	Cold Temperate	Mesohaline	New York & New Jersey	USA	Yes	14.04	40.7	-74.0167	12.04	30	12.04	Cold Temperate	Polyhaline	Cold TemperateCold Temperate	MesohalinePolyhaline	Very High	Moderate	4	2	Moderate
East Coast	Atlantic International Transoceanic	Dartmouth Canada	Canada	8.53	44.6667	-63.5833	18.38	Cold Temperate	Polyhaline	Baie-Comeau	Canada	No	4.04	49.2167	-68.15	28.1	28.1	28.1	Cold Temperate	Polyhaline	Cold TemperateCold Temperate	PolyhalinePolyhaline	Very High	High	4	3	High
East Coast	Atlantic International Transoceanic	Corner Brook Canada	Canada	5.86	48.95	-57.9333	13.63	Cold Temperate	Mesohaline	Barranqueras	Argentina	Yes	23.03	-27.4914	-58.9347	0	30	0	Tropic	Polyhaline	Cold TemperateTropic	MesohalinePolyhaline	Moderate	Moderate	2	2	Moderate
East Coast	Atlantic International Transoceanic	Corner Brook Canada	Canada	5.86	48.95	-57.9333	13.63	Cold Temperate	Mesohaline	San Juan	Puerto Rico	Yes	26.48	18.4667	-66.1167	35.48	30	35.48	Tropic	Polyhaline	Cold TemperateTropic	MesohalinePolyhaline	Moderate	Moderate	2	2	Moderate
East Coast	Atlantic International Transoceanic	Port-Cartier Canada	Canada	4.09	50.0167	-66.8667	30.08	Cold Temperate	Polyhaline	Baie-Comeau	Canada	No	4.04	49.2167	-68.15	28.1	28.1	28.1	Cold Temperate	Polyhaline	Cold TemperateCold Temperate	PolyhalinePolyhaline	Very High	High	4	3	High
East Coast	Atlantic International Transoceanic	Corner Brook Canada	Canada	5.86	48.95	-57.9333	13.63	Cold Temperate	Mesohaline			No	x	x	x	x	x	x			Cold Temperate	Mesohaline	#N/A	#N/A	#N/A	#N/A	#N/A
East Coast	Atlantic International Transoceanic	Port-Cartier Canada	Canada	4.09	50.0167	-66.8667	30.08	Cold Temperate	Polyhaline	Baie-Comeau	Canada	No	4.04	49.2167	-68.15	28.1	28.1	28.1	Cold Temperate	Polyhaline	Cold TemperateCold Temperate	PolyhalinePolyhaline	Very High	High	4	3	High
East Coast	Atlantic International Transoceanic	Dalhousie Canada	Canada	5.65	48.0667	-66.3667	28.13	Cold Temperate	Polyhaline	Searsport	USA	No	9.12	44.45	-68.9167	13.52	13.52	13.52	Cold Temperate	Mesohaline	Cold TemperateCold Temperate	PolyhalineMesohaline	Very High	Moderate	4	2	Moderate
East Coast	Atlantic International Transoceanic	Corner Brook Canada	Canada	5.86	48.95	-57.9333	13.63	Cold Temperate	Mesohaline	La Guaira	Venezuela	Yes	23.43	10.6	-66.9333	36.35	30	36.35	Tropic	Polyhaline	Cold TemperateTropic	MesohalinePolyhaline	Moderate	Moderate	2	2	Moderate
East Coast	Atlantic International Transoceanic	Corner Brook Canada	Canada	5.86	48.95	-57.9333	13.63	Cold Temperate	Mesohaline	Philadelphia	USA	Yes	14.18	39.9	-75.1333	0	30	0	Warm Temperate	Polyhaline	Cold TemperateWarm Temperate	MesohalinePolyhaline	High	Moderate	3	2	Moderate
East Coast	Atlantic International Transoceanic	Corner Brook Canada	Canada	5.86	48.95	-57.9333	13.63	Cold Temperate	Mesohaline	Newport News	USA	Yes	17.08	36.9667	-76.4167	27.56	30	27.56	Warm Temperate	Polyhaline	Cold TemperateWarm Temperate	MesohalinePolyhaline	High	Moderate	3	2	Moderate
East Coast	Atlantic International Transoceanic	Corner Brook Canada	Canada	5.86	48.95	-57.9333	13.63	Cold Temperate	Mesohaline	Philadelphia	USA	Yes	14.18	39.9	-75.1333	0	30	0	Warm Temperate	Polyhaline	Cold TemperateWarm Temperate	MesohalinePolyhaline	High	Moderate	3	2	Moderate
East Coast	Atlantic International Transoceanic	Corner Brook Canada	Canada	5.86	48.95	-57.9333	13.63	Cold Temperate	Mesohaline	Newport News	USA	Yes	17.08	36.9667	-76.4167	27.56	30	27.56	Warm Temperate	Polyhaline	Cold TemperateWarm Temperate	MesohalinePolyhaline	High	Moderate	3	2	Moderate
East Coast	Atlantic International Transoceanic	Corner Brook Canada	Canada	5.86	48.95	-57.9333	13.63	Cold Temperate	Mesohaline	Philadelphia	USA	Yes	14.18	39.9	-75.1333	0	30	0	Warm Temperate	Polyhaline	Cold TemperateWarm Temperate	MesohalinePolyhaline	High	Moderate	3	2	Moderate
East Coast	Atlantic International Transoceanic	Corner Brook Canada	Canada	5.86	48.95	-57.9333	13.63	Cold Temperate	Mesohaline	Portland (Maine)	USA	No	9.36	43.65	-70.2333	31.77	31.77	31.77	Cold Temperate	Polyhaline	Cold TemperateCold Temperate	MesohalinePolyhaline	Very High	Moderate	4	2	Moderate
East Coast	Atlantic International Transoceanic	Corner Brook Canada	Canada	5.86	48.95	-57.9333	13.63	Cold Temperate	Mesohaline	Philadelphia	USA	Yes	14.18	39.9	-75.1333	0	30	0	Warm Temperate	Polyhaline	Cold TemperateWarm Temperate	MesohalinePolyhaline	High	Moderate	3	2	Moderate
East Coast	Atlantic International Transoceanic	Corner Brook Canada	Canada	5.86	48.95	-57.9333	13.63	Cold Temperate	Mesohaline	Portland (Maine)	USA	No	9.36	43.65	-70.2333	31.77	31.77	31.77	Cold Temperate	Polyhaline	Cold TemperateCold Temperate	MesohalinePolyhaline	Very High	Moderate	4	2	Moderate
East Coast	Atlantic International Transoceanic	Dalhousie Canada	Canada	5.65	48.0667	-66.3667	28.13	Cold Temperate	Polyhaline			No	x	x	x	x	x	x			Cold Temperate	Polyhaline	#N/A	#N/A	#N/A	#N/A	#N/A
East Coast	Atlantic International Transoceanic	Corner Brook Canada	Canada	5.86	48.95	-57.9333	13.63	Cold Temperate	Mesohaline			No	x	x	x	x	x	x			Cold Temperate	Mesohaline	#N/A	#N/A	#N/A	#N/A	#N/A
East Coast	Atlantic International Transoceanic	Corner Brook Canada	Canada	5.86	48.95	-57.9333	13.63	Cold Temperate	Mesohaline	Philadelphia	USA	Yes	14.18	39.9	-75.1333	0	30	0	Warm Temperate	Polyhaline	Cold TemperateWarm Temperate	MesohalinePolyhaline	High	Moderate	3	2	Moderate
East Coast	Atlantic International Transoceanic	Bay Roberts Canada	Canada	5.89	47.5667	-53.2167	31.86	Cold Temperate	Polyhaline	Sunndals	Norway	No	4.54	62.6833	8.6	0.86	0.86	0.86	polar	Oligohaline	Cold Temperatepolar	PolyhalineOligohaline	High	Low	3	1	Low
East Coast	Atlantic International Transoceanic	Sept-Iles Canada	Canada	4.66	50.1	-66.3833	30.32	Cold Temperate	Polyhaline	Liverpool	United Kingdom	Yes	11.59	53.4167	-3	18.01	30	18.01	Cold Temperate	Polyhaline	Cold TemperateCold Temperate	PolyhalinePolyhaline	Very High	High	4	3	High
East Coast	Atlantic International Transoceanic	Port-Cartier Canada	Canada	4.09	50.0167	-66.8667	30.08	Cold Temperate	Polyhaline	Port Alfred	Canada	No	4.66	48.3333	-70.8667	26.18	26.18	26.18	Cold Temperate	Polyhaline	Cold TemperateCold Temperate	PolyhalinePolyhaline	Very High	High	4	3	High
East Coast	Atlantic International Transoceanic	Baie-Comeau Canada	Canada	4.04	49.2167	-68.15	28.1	Cold Temperate	Polyhaline	Trois-Rivieres	Canada	No	6.96	46.35	-72.55	0	0	0	Cold Temperate	Oligohaline	Cold TemperateCold Temperate	PolyhalineOligohaline	Very High	Low	4	1	Low
East Coast	Atlantic International Transoceanic	Port-Cartier Canada	Canada	4.09	50.0167	-66.8667	30.08	Cold Temperate	Polyhaline	Bordeaux	France	Yes	14.91	44.8333	-0.56667	0	30	0	Cold Temperate	Polyhaline	Cold TemperateCold Temperate	PolyhalinePolyhaline	Very High	High	4	3	High
East Coast	Atlantic International Transoceanic	Port-Cartier Canada	Canada	4.09	50.0167	-66.8667	30.08	Cold Temperate	Polyhaline	Montoir	France	Yes	13.9	47.3333	-2.13333	13.23	30	13.23	Cold Temperate	Polyhaline	Cold TemperateCold Temperate	PolyhalinePolyhaline	Very High	High	4	3	High
East Coast	Atlantic International Transoceanic	Point Tupper Canada	Canada	7.77	45.6	-61.3667	26.18	Cold Temperate	Polyhaline	Perth Amboy	USA	Yes	11.68	40.5	-74.27	31.83	30	31.83	Cold Temperate	Polyhaline	Cold TemperateCold Temperate	PolyhalinePolyhaline	Very High	High	4	3	High
East Coast	Atlantic International Transoceanic	Strait of Canso Canada	Canada	6.22	45.33	-61	30.35	Cold Temperate	Polyhaline	Halifax	Canada	No	8.53	44.6333	-63.55	22.85	22.85	22.85	Cold Temperate	Polyhaline	Cold TemperateCold Temperate	PolyhalinePolyhaline	Very High	High	4	3	High
East Coast	Atlantic International Transoceanic	Strait of Canso Canada	Canada	6.22	45.33	-61	30.35	Cold Temperate	Polyhaline	Portsmouth	USA	No	17.31	36.8333	-76.2833	27.56	27.56	27.56	Warm Temperate	Polyhaline	Cold TemperateWarm Temperate	PolyhalinePolyhaline	High	High	3	3	High
East Coast	Atlantic International Transoceanic	Souris Canada	Canada	7.34	46.35	-62.25	29.11	Cold Temperate	Polyhaline			No	x	x	x	x	x	x			Cold Temperate	Polyhaline	#N/A	#N/A	#N/A	#N/A	#N/A
East Coast	Atlantic International Transoceanic	Grande Entré Canada	Canada	11	47.5539	-61.5474	28	Cold Temperate	Polyhaline	Mulgrave	Canada	No	7.77	45.5833	-61.3833	30.35	30.35	30.35	Cold Temperate	Polyhaline	Cold TemperateCold Temperate	PolyhalinePolyhaline	Very High	High	4	3	High
East Coast	Atlantic International Transoceanic	Grande Entré Canada	Canada	11	47.5539	-61.5474	28	Cold Temperate	Polyhaline			No	x	x	x	x	x	x			Cold Temperate	Polyhaline	#N/A	#N/A	#N/A	#N/A	#N/A
East Coast	Atlantic International Transoceanic	Point Tupper Canada	Canada	7.77	45.6	-61.3667	26.18	Cold Temperate	Polyhaline	Portland (Maine)	USA	No	9.36	43.65	-70.2333	31.77	31.77	31.77	Cold Temperate	Polyhaline	Cold TemperateCold Temperate	PolyhalinePolyhaline	Very High	High	4	3	High
East Coast	Atlantic International Transoceanic	Halifax Canada	Canada	8.53	44.6333	-63.55	22.85	Cold Temperate	Polyhaline	Buchanan	USA	Yes	12.66	41.2	-73.9167	0.94	30	0.94	Cold Temperate	Polyhaline	Cold TemperateCold Temperate	PolyhalinePolyhaline	Very High	High	4	3	High
East Coast	Atlantic International Transoceanic	Halifax Canada	Canada	8.53	44.6333	-63.55	22.85	Cold Temperate	Polyhaline	Portsmouth (New Hampshire)	USA	Yes	9.17	43.0667	-70.7	31.45	30	31.45	Cold Temperate	Polyhaline	Cold TemperateCold Temperate	PolyhalinePolyhaline	Very High	High	4	3	High
East Coast	Atlantic International Transoceanic	Halifax Canada	Canada	8.53	44.6333	-63.55	22.85	Cold Temperate	Polyhaline	Portsmouth (New Hampshire)	USA	Yes	9.17	43.0667	-70.7	31.45	30	31.45	Cold Temperate	Polyhaline	Cold TemperateCold Temperate	PolyhalinePolyhaline	Very High	High	4	3	High
East Coast	Atlantic International Transoceanic	Point Tupper Canada	Canada	7.77	45.6	-61.3667	26.18	Cold Temperate	Polyhaline	Burlington	USA	Yes	14.08	40.0833	-74.85	0	30	0	Cold Temperate	Polyhaline	Cold TemperateCold Temperate	PolyhalinePolyhaline	Very High	High	4	3	High
East Coast	Atlantic International Transoceanic	Point Tupper Canada	Canada	7.77	45.6	-61.3667	26.18	Cold Temperate	Polyhaline	Buchanan	USA	Yes	12.66	41.2	-73.9167	0.94	30	0.94	Cold Temperate	Polyhaline	Cold TemperateCold Temperate	PolyhalinePolyhaline	Very High	High	4	3	High
East Coast	Atlantic International Transoceanic	Point Tupper Canada	Canada	7.77	45.6	-61.3667	26.18	Cold Temperate	Polyhaline	Portsmouth (New Hampshire)	USA	Yes	9.17	43.0667	-70.7	31.45	30	31.45	Cold Temperate	Polyhaline	Cold TemperateCold Temperate	PolyhalinePolyhaline	Very High	High	4	3	High
East Coast	Atlantic International Transoceanic	Point Tupper Canada	Canada	7.77	45.6	-61.3667	26.18	Cold Temperate	Polyhaline	Camden	USA	Yes	14.18	39.9333	-75.1333	0	30	0	Warm Temperate	Polyhaline	Cold TemperateWarm Temperate	PolyhalinePolyhaline	High	High	3	3	High
East Coast	Atlantic International Transoceanic	Dartmouth Canada	Canada	8.53	44.6667	-63.5833	18.38	Cold Temperate	Polyhaline			No	x	x	x	x	x	x			Cold Temperate	Polyhaline	#N/A	#N/A	#N/A	#N/A	#N/A
East Coast	Atlantic International Transoceanic	Point Tupper Canada	Canada	7.77	45.6	-61.3667	26.18	Cold Temperate	Polyhaline	Baltimore	USA	Yes	15.72	39.2833	-76.5833	11.85	30	11.85	Warm Temperate	Polyhaline	Cold TemperateWarm Temperate	PolyhalinePolyhaline	High	High	3	3	High
East Coast	Atlantic International Transoceanic	Grande Entré Canada	Canada	11	47.5539	-61.5474	28	Cold Temperate	Polyhaline			No	x	x	x	x	x	x			Cold Temperate	Polyhaline	#N/A	#N/A	#N/A	#N/A	#N/A
East Coast	Atlantic International Transoceanic	Point Tupper Canada	Canada	7.77	45.6	-61.3667	26.18	Cold Temperate	Polyhaline	Portland (Maine)	USA	Yes	9.36	43.65	-70.2333	31.77	30	31.77	Cold Temperate	Polyhaline	Cold TemperateCold Temperate	PolyhalinePolyhaline	Very High	High	4	3	High
East Coast	Atlantic International Transoceanic	Point Tupper Canada	Canada	7.77	45.6	-61.3667	26.18	Cold Temperate	Polyhaline	Sydney	Canada	No	7.69	46.15	-60.2	21.25	21.25	21.25	Cold Temperate	Polyhaline	Cold TemperateCold Temperate	PolyhalinePolyhaline	Very High	High	4	3	High
East Coast	Atlantic International Transoceanic	Dartmouth Canada	Canada	8.53	44.6667	-63.5833	18.38	Cold Temperate	Polyhaline	Portsmouth (New Hampshire)	USA	Yes	9.17	43.0667	-70.7	31.45	30	31.45	Cold Temperate	Polyhaline	Cold TemperateCold Temperate	PolyhalinePolyhaline	Very High	High	4	3	High
East Coast	Eastern Coastal Domestic	Pugwash Canada	Canada	7.98	45.8667	-63.6667	30.25	Cold Temperate	Polyhaline	Rimouski	Canada	No	3.59	48.4833	-68.5167	27.06	27.06	27.06	Cold Temperate	Polyhaline	Cold TemperateCold Temperate	PolyhalinePolyhaline	Very High	High	4	3	High
East Coast	Eastern Coastal Domestic	Pugwash Canada	Canada	7.98	45.8667	-63.6667	30.25	Cold Temperate	Polyhaline	Rimouski	Canada	No	3.59	48.4833	-68.5167	27.06	27.06	27.06	Cold Temperate	Polyhaline	Cold TemperateCold Temperate	PolyhalinePolyhaline	Very High	High	4	3	High
East Coast	Eastern Coastal Domestic	Pugwash Canada	Canada	7.98	45.8667	-63.6667	30.25	Cold Temperate	Polyhaline	Rimouski	Canada	No	3.59	48.4833	-68.5167	27.06	27.06	27.06	Cold Temperate	Polyhaline	Cold TemperateCold Temperate	PolyhalinePolyhaline	Very High	High	4	3	High
East Coast	Eastern Coastal Domestic	Pugwash Canada	Canada	7.98	45.8667	-63.6667	30.25	Cold Temperate	Polyhaline	Rimouski	Canada	No	3.59	48.4833	-68.5167	27.06	27.06	27.06	Cold Temperate	Polyhaline	Cold TemperateCold Temperate	PolyhalinePolyhaline	Very High	High	4	3	High
East Coast	Eastern Coastal Domestic	Pugwash Canada	Canada	7.98	45.8667	-63.6667	30.25	Cold Temperate	Polyhaline	Gaspé	Canada	No	5.33	48.8333	-64.4833	29.22	29.22	29.22	Cold Temperate	Polyhaline	Cold TemperateCold Temperate	PolyhalinePolyhaline	Very High	High	4	3	High
East Coast	Eastern Coastal Domestic	Pugwash Canada	Canada	7.98	45.8667	-63.6667	30.25	Cold Temperate	Polyhaline	Gaspé	Canada	No	5.33	48.8333	-64.4833	29.22	29.22	29.22	Cold Temperate	Polyhaline	Cold TemperateCold Temperate	PolyhalinePolyhaline	Very High	High	4	3	High
East Coast	Eastern Coastal Domestic	Pugwash Canada	Canada	7.98	45.8667	-63.6667	30.25	Cold Temperate	Polyhaline	Gros Cacouna	Canada	No	5.56	47.9333	-69.5167	25.4	25.4	25.4	Cold Temperate	Polyhaline	Cold TemperateCold Temperate	PolyhalinePolyhaline	Very High	High	4	3	High
East Coast	Eastern Coastal Domestic	Pugwash Canada	Canada	7.98	45.8667	-63.6667	30.25	Cold Temperate	Polyhaline	Gros Cacouna	Canada	No	5.56	47.9333	-69.5167	25.4	25.4	25.4	Cold Temperate	Polyhaline	Cold TemperateCold Temperate	PolyhalinePolyhaline	Very High	High	4	3	High
East Coast	Eastern Coastal Domestic	Pugwash Canada	Canada	7.98	45.8667	-63.6667	30.25	Cold Temperate	Polyhaline	Sept-Iles	Canada	No	4.66	50.1	-66.3833	30.32	30.32	30.32	Cold Temperate	Polyhaline	Cold TemperateCold Temperate	PolyhalinePolyhaline	Very High	High	4	3	High
East Coast	Eastern Coastal Domestic	Pugwash Canada	Canada	7.98	45.8667	-63.6667	30.25	Cold Temperate	Polyhaline	Forestville Public Wharf	Canada	No	5.35	48.8	-69.0667	28.78	28.78	28.78	Cold Temperate	Polyhaline	Cold TemperateCold Temperate	PolyhalinePolyhaline	Very High	High	4	3	High
East Coast	Eastern Coastal Domestic	Pugwash Canada	Canada	7.98	45.8667	-63.6667	30.25	Cold Temperate	Polyhaline	Havre St-Pierre	Canada	No	4.26	50.2333	-63.6	30.61	30.61	30.61	Cold Temperate	Polyhaline	Cold TemperateCold Temperate	PolyhalinePolyhaline	Very High	High	4	3	High
East Coast	Eastern Coastal Domestic	Pugwash Canada	Canada	7.98	45.8667	-63.6667	30.25	Cold Temperate	Polyhaline	Bonne Bay	Canada	No	x	x	x	x	x	x			Cold Temperate	Polyhaline	#N/A	#N/A	#N/A	#N/A	#N/A
East Coast	Eastern Coastal Domestic	Pugwash Canada	Canada	7.98	45.8667	-63.6667	30.25	Cold Temperate	Polyhaline	Sainte Anne des Monts	Canada	No	7.82	45.2667	-66.0667	32.13	32.13	32.13	Cold Temperate	Polyhaline	Cold TemperateCold Temperate	PolyhalinePolyhaline	Very High	High	4	3	High
East Coast	Eastern Coastal Domestic	Pugwash Canada	Canada	7.98	45.8667	-63.6667	30.25	Cold Temperate	Polyhaline	Gros Cacouna	Canada	No	5.56	47.9333	-69.5167	25.4	25.4	25.4	Cold Temperate	Polyhaline	Cold TemperateCold Temperate	PolyhalinePolyhaline	Very High	High	4	3	High
East Coast	Eastern Coastal Domestic	Pugwash Canada	Canada	7.98	45.8667	-63.6667	30.25	Cold Temperate	Polyhaline			No	x	x	x	x	x	x			Cold Temperate	Polyhaline	#N/A	#N/A	#N/A	#N/A	#N/A
East Coast	Eastern Coastal Domestic	Pugwash Canada	Canada	7.98	45.8667	-63.6667	30.25	Cold Temperate	Polyhaline	Valleyfield	Canada	No	8.42	45.2167	-74.0833	0	0	0	Cold Temperate	Oligohaline	Cold TemperateCold Temperate	PolyhalineOligohaline	Very High	Low	4	1	Low
East Coast	Eastern Coastal Domestic	Pugwash Canada	Canada	7.98	45.8667	-63.6667	30.25	Cold Temperate	Polyhaline	Bonne Bay	Canada	No	x	x	x	x	x	x			Cold Temperate	Polyhaline	#N/A	#N/A	#N/A	#N/A	#N/A
East Coast	Eastern Coastal Domestic	Pugwash Canada	Canada	7.98	45.8667	-63.6667	30.25	Cold Temperate	Polyhaline	L'Anse-au-Loup	Canada	No	4.03	51.5167	-56.8333	31.583	31.583	31.583	Cold Temperate	Polyhaline	Cold TemperateCold Temperate	PolyhalinePolyhaline	Very High	High	4	3	High
East Coast	Eastern Coastal Domestic	Pugwash Canada	Canada	7.98	45.8667	-63.6667	30.25	Cold Temperate	Polyhaline	Catalina	Canada	No	4.62	48.5167	-53.0667	31.38	31.38	31.38	Cold Temperate	Polyhaline	Cold TemperateCold Temperate	PolyhalinePolyhaline	Very High	High	4	3	High
East Coast	Eastern Coastal Domestic	Pugwash Canada	Canada	7.98	45.8667	-63.6667	30.25	Cold Temperate	Polyhaline	Marystown	Canada	No	5.19	47.1667	-55.15	31.47	31.47	31.47	Cold Temperate	Polyhaline	Cold TemperateCold Temperate	PolyhalinePolyhaline	Very High	High	4	3	High
East Coast	Eastern Coastal Domestic	Pugwash Canada	Canada	7.98	45.8667	-63.6667	30.25	Cold Temperate	Polyhaline	Searsport	USA	Yes	9.12	44.45	-68.9167	13.52	13.52	13.52	Cold Temperate	Mesohaline	Cold TemperateCold Temperate	PolyhalineMesohaline	Very High	Moderate	4	2	Moderate
East Coast	Eastern Coastal Domestic	Pugwash Canada	Canada	7.98	45.8667	-63.6667	30.25	Cold Temperate	Polyhaline	Searsport	USA	No	9.12	44.45	-68.9167	13.52	13.52	13.52	Cold Temperate	Mesohaline	Cold TemperateCold Temperate	PolyhalineMesohaline	Very High	Moderate	4	2	Moderate
East Coast	Eastern Coastal Domestic	Pugwash Canada	Canada	7.98	45.8667	-63.6667	30.25	Cold Temperate	Polyhaline			No	x	x	x	x	x	x			Cold Temperate	Polyhaline	#N/A	#N/A	#N/A	#N/A	#N/A
East Coast	Eastern Coastal Domestic	Pugwash Canada	Canada	7.98	45.8667	-63.6667	30.25	Cold Temperate	Polyhaline	Baie-Comeau	Canada	No	4.04	49.2167	-68.15	28.1	28.1	28.1	Cold Temperate	Polyhaline	Cold TemperateCold Temperate	PolyhalinePolyhaline	Very High	High	4	3	High
East Coast	Eastern Coastal Domestic	Pugwash Canada	Canada	7.98	45.8667	-63.6667	30.25	Cold Temperate	Polyhaline	Sept-Iles	Canada	No	4.66	50.1	-66.3833	30.32	30.32	30.32	Cold Temperate	Polyhaline	Cold TemperateCold Temperate	PolyhalinePolyhaline	Very High	High	4	3	High
East Coast	Eastern Coastal Domestic	Pugwash Canada	Canada	7.98	45.8667	-63.6667	30.25	Cold Temperate	Polyhaline	Corner Brook	Canada	No	5.86	48.95	-57.9333	13.63	13.63	13.63	Cold Temperate	Mesohaline	Cold TemperateCold Temperate	PolyhalineMesohaline	Very High	Moderate	4	2	Moderate
East Coast	Eastern Coastal Domestic	Pugwash Canada	Canada	7.98	45.8667	-63.6667	30.25	Cold Temperate	Polyhaline	Rimouski	Canada	No	3.59	48.4833	-68.5167	27.06	27.06	27.06	Cold Temperate	Polyhaline	Cold TemperateCold Temperate	PolyhalinePolyhaline	Very High	High	4	3	High
East Coast	Eastern Coastal Domestic	Pugwash Canada	Canada	7.98	45.8667	-63.6667	30.25	Cold Temperate	Polyhaline	Chicoutimi Grande Anse Wharf	Canada	No	5.39	48.4333	-71.0833	0	0	0	Cold Temperate	Oligohaline	Cold TemperateCold Temperate	PolyhalineOligohaline	Very High	Low	4	1	Low
East Coast	Atlantic International Coastal U.S.	Point Tupper Canada	Canada	7.77	45.6	-61.3667	26.18	Cold Temperate	Polyhaline	Delaware City	USA	Yes	14.3	39.5667	-75.5833	0	30	0	Warm Temperate	Polyhaline	Cold TemperateWarm Temperate	PolyhalinePolyhaline	High	High	3	3	High
East Coast	Atlantic International Coastal U.S.	Point Tupper Canada	Canada	7.77	45.6	-61.3667	26.18	Cold Temperate	Polyhaline	Paulsboro	USA	Yes	14.2	39.8333	-75.25	0	30	0	Warm Temperate	Polyhaline	Cold TemperateWarm Temperate	PolyhalinePolyhaline	High	High	3	3	High
East Coast	Atlantic International Coastal U.S.	Point Tupper Canada	Canada	7.77	45.6	-61.3667	26.18	Cold Temperate	Polyhaline	New York & New Jersey	USA	Yes	14.04	40.7	-74.0167	12.04	30	12.04	Cold Temperate	Polyhaline	Cold TemperateCold Temperate	PolyhalinePolyhaline	Very High	High	4	3	High
East Coast	Atlantic International Coastal U.S.	Point Tupper Canada	Canada	7.77	45.6	-61.3667	26.18	Cold Temperate	Polyhaline	New York & New Jersey	USA	Yes	14.04	40.7	-74.0167	12.04	30	12.04	Cold Temperate	Polyhaline	Cold TemperateCold Temperate	PolyhalinePolyhaline	Very High	High	4	3	High
East Coast	Atlantic International Coastal U.S.	Point Tupper Canada	Canada	7.77	45.6	-61.3667	26.18	Cold Temperate	Polyhaline	Philadelphia	USA	Yes	14.18	39.9	-75.1333	0	30	0	Warm Temperate	Polyhaline	Cold TemperateWarm Temperate	PolyhalinePolyhaline	High	High	3	3	High
East Coast	Atlantic International Coastal U.S.	Come by Chance Canada	Canada	6.37	47.8	-54.0167	31.6	Cold Temperate	Polyhaline	Philadelphia	USA	Yes	14.18	39.9	-75.1333	0	30	0	Warm Temperate	Polyhaline	Cold TemperateWarm Temperate	PolyhalinePolyhaline	High	High	3	3	High
East Coast	Atlantic International Coastal U.S.	Point Tupper Canada	Canada	7.77	45.6	-61.3667	26.18	Cold Temperate	Polyhaline	New York & New Jersey	USA	Yes	14.04	40.7	-74.0167	12.04	30	12.04	Cold Temperate	Polyhaline	Cold TemperateCold Temperate	PolyhalinePolyhaline	Very High	High	4	3	High
East Coast	Atlantic International Coastal U.S.	Point Tupper Canada	Canada	7.77	45.6	-61.3667	26.18	Cold Temperate	Polyhaline	New York & New Jersey	USA	Yes	14.04	40.7	-74.0167	12.04	30	12.04	Cold Temperate	Polyhaline	Cold TemperateCold Temperate	PolyhalinePolyhaline	Very High	High	4	3	High
East Coast	Atlantic International Coastal U.S.	Point Tupper Canada	Canada	7.77	45.6	-61.3667	26.18	Cold Temperate	Polyhaline	New York & New Jersey	USA	Yes	14.04	40.7	-74.0167	12.04	30	12.04	Cold Temperate	Polyhaline	Cold TemperateCold Temperate	PolyhalinePolyhaline	Very High	High	4	3	High
East Coast	Atlantic International Coastal U.S.	Point Tupper Canada	Canada	7.77	45.6	-61.3667	26.18	Cold Temperate	Polyhaline	New York & New Jersey	USA	Yes	14.04	40.7	-74.0167	12.04	30	12.04	Cold Temperate	Polyhaline	Cold TemperateCold Temperate	PolyhalinePolyhaline	Very High	High	4	3	High
East Coast	Atlantic International Coastal U.S.	Point Tupper Canada	Canada	7.77	45.6	-61.3667	26.18	Cold Temperate	Polyhaline	New York & New Jersey	USA	Yes	14.04	40.7	-74.0167	12.04	30	12.04	Cold Temperate	Polyhaline	Cold TemperateCold Temperate	PolyhalinePolyhaline	Very High	High	4	3	High
East Coast	Atlantic International Coastal U.S.	Come by Chance Canada	Canada	6.37	47.8	-54.0167	31.6	Cold Temperate	Polyhaline	New York & New Jersey	USA	Yes	14.04	40.7	-74.0167	12.04	30	12.04	Cold Temperate	Polyhaline	Cold TemperateCold Temperate	PolyhalinePolyhaline	Very High	High	4	3	High
East Coast	Atlantic International Coastal U.S.	Point Tupper Canada	Canada	7.77	45.6	-61.3667	26.18	Cold Temperate	Polyhaline	New York & New Jersey	USA	Yes	14.04	40.7	-74.0167	12.04	30	12.04	Cold Temperate	Polyhaline	Cold TemperateCold Temperate	PolyhalinePolyhaline	Very High	High	4	3	High
East Coast	Atlantic International Coastal U.S.	Point Tupper Canada	Canada	7.77	45.6	-61.3667	26.18	Cold Temperate	Polyhaline	New York & New Jersey	USA	Yes	14.04	40.7	-74.0167	12.04	30	12.04	Cold Temperate	Polyhaline	Cold TemperateCold Temperate	PolyhalinePolyhaline	Very High	High	4	3	High
East Coast	Atlantic International Coastal U.S.	Come by Chance Canada	Canada	6.37	47.8	-54.0167	31.6	Cold Temperate	Polyhaline	Philadelphia	USA	Yes	14.18	39.9	-75.1333	0	30	0	Warm Temperate	Polyhaline	Cold TemperateWarm Temperate	PolyhalinePolyhaline	High	High	3	3	High
East Coast	Atlantic International Coastal U.S.	Come by Chance Canada	Canada	6.37	47.8	-54.0167	31.6	Cold Temperate	Polyhaline	New York & New Jersey	USA	Yes	14.04	40.7	-74.0167	12.04	30	12.04	Cold Temperate	Polyhaline	Cold TemperateCold Temperate	PolyhalinePolyhaline	Very High	High	4	3	High
East Coast	Atlantic International Coastal U.S.	Whiffen Head Canada	Canada	6.37	47.7667	-54.0167	31.6	Cold Temperate	Polyhaline			No	x	x	x	x	x	x			Cold Temperate	Polyhaline	#N/A	#N/A	#N/A	#N/A	#N/A
East Coast	Atlantic International Coastal U.S.	Come by chance Canada	Canada	6.37	47.8	-54.0167	31.6	Cold Temperate	Polyhaline	New York & New Jersey	USA	Yes	14.04	40.7	-74.0167	12.04	30	12.04	Cold Temperate	Polyhaline	Cold TemperateCold Temperate	PolyhalinePolyhaline	Very High	High	4	3	High
East Coast	Atlantic International Coastal U.S.	Come by chance Canada	Canada	6.37	47.8	-54.0167	31.6	Cold Temperate	Polyhaline	Philadelphia	USA	Yes	14.18	39.9	-75.1333	0	30	0	Warm Temperate	Polyhaline	Cold TemperateWarm Temperate	PolyhalinePolyhaline	High	High	3	3	High
East Coast	Atlantic International Coastal U.S.	Point tupper Canada	Canada	7.77	45.6	-61.3667	26.18	Cold Temperate	Polyhaline	New York & New Jersey	USA	Yes	14.04	40.7	-74.0167	12.04	30	12.04	Cold Temperate	Polyhaline	Cold TemperateCold Temperate	PolyhalinePolyhaline	Very High	High	4	3	High
East Coast	Atlantic International Coastal U.S.	Come by chance Canada	Canada	6.37	47.8	-54.0167	31.6	Cold Temperate	Polyhaline	New York & New Jersey	USA	Yes	14.04	40.7	-74.0167	12.04	30	12.04	Cold Temperate	Polyhaline	Cold TemperateCold Temperate	PolyhalinePolyhaline	Very High	High	4	3	High
East Coast	Atlantic International Transoceanic	Saint John Canada	Canada	7.82	45.2667	-66.0667	32.13	Cold Temperate	Polyhaline			No	x	x	x	x	x	x			Cold Temperate	Polyhaline	#N/A	#N/A	#N/A	#N/A	#N/A
East Coast	Atlantic International Transoceanic	Saint John Canada	Canada	7.82	45.2667	-66.0667	32.13	Cold Temperate	Polyhaline			No	x	x	x	x	x	x			Cold Temperate	Polyhaline	#N/A	#N/A	#N/A	#N/A	#N/A
East Coast	Atlantic International Transoceanic	Saint John Canada	Canada	7.82	45.2667	-66.0667	32.13	Cold Temperate	Polyhaline			No	x	x	x	x	x	x			Cold Temperate	Polyhaline	#N/A	#N/A	#N/A	#N/A	#N/A
East Coast	Atlantic International Transoceanic	Saint John Canada	Canada	7.82	45.2667	-66.0667	32.13	Cold Temperate	Polyhaline	Baltimore	USA	Yes	15.72	39.2833	-76.5833	11.85	30	11.85	Warm Temperate	Polyhaline	Cold TemperateWarm Temperate	PolyhalinePolyhaline	High	High	3	3	High
East Coast	Atlantic International Transoceanic	Saint John Canada	Canada	7.82	45.2667	-66.0667	32.13	Cold Temperate	Polyhaline	Boston	USA	No	11.82	42.3833	-71.05	16.59	16.59	16.59	Cold Temperate	Mesohaline	Cold TemperateCold Temperate	PolyhalineMesohaline	Very High	Moderate	4	2	Moderate
East Coast	Atlantic International Transoceanic	Saint John Canada	Canada	7.82	45.2667	-66.0667	32.13	Cold Temperate	Polyhaline	Providence	USA	Yes	12.04	41.8	-71.3833	9.73	30	9.73	Cold Temperate	Polyhaline	Cold TemperateCold Temperate	PolyhalinePolyhaline	Very High	High	4	3	High
East Coast	Atlantic International Transoceanic	Saint John Canada	Canada	7.82	45.2667	-66.0667	32.13	Cold Temperate	Polyhaline			No	x	x	x	x	x	x			Cold Temperate	Polyhaline	#N/A	#N/A	#N/A	#N/A	#N/A
East Coast	Atlantic International Transoceanic	Baie-Comeau Canada	Canada	4.04	49.2167	-68.15	28.1	Cold Temperate	Polyhaline	Point Lisas	Trinidad and Tobago	Yes	26.85	10.4	-61.5	11.85	30	11.85	Tropic	Polyhaline	Cold TemperateTropic	PolyhalinePolyhaline	Moderate	High	2	3	Moderate
East Coast	Atlantic International Transoceanic	Baie-Comeau Canada	Canada	4.04	49.2167	-68.15	28.1	Cold Temperate	Polyhaline	Immingham	United Kingdom	Yes	9.97	53.6333	-0.18333	33.48	30	33.48	Cold Temperate	Polyhaline	Cold TemperateCold Temperate	PolyhalinePolyhaline	Very High	High	4	3	High
East Coast	Atlantic International Transoceanic	Port-Cartier Canada	Canada	4.09	50.0167	-66.8667	30.08	Cold Temperate	Polyhaline	Port Alfred	Canada	No	4.66	48.3333	-70.8667	26.18	26.18	26.18	Cold Temperate	Polyhaline	Cold TemperateCold Temperate	PolyhalinePolyhaline	Very High	High	4	3	High
East Coast	Atlantic International Transoceanic	Baie-Comeau Canada	Canada	4.04	49.2167	-68.15	28.1	Cold Temperate	Polyhaline	Liverpool	United Kingdom	Yes	11.59	53.4167	-3	18.01	30	18.01	Cold Temperate	Polyhaline	Cold TemperateCold Temperate	PolyhalinePolyhaline	Very High	High	4	3	High
East Coast	Atlantic International Transoceanic	Point Tupper Canada	Canada	7.77	45.6	-61.3667	26.18	Cold Temperate	Polyhaline	Rijeka	Croatia	Yes	14.99	42.5	27.4833	17.33	30	17.33	Cold Temperate	Polyhaline	Cold TemperateCold Temperate	PolyhalinePolyhaline	Very High	High	4	3	High
East Coast	Atlantic International Transoceanic	Point Tupper Canada	Canada	7.77	45.6	-61.3667	26.18	Cold Temperate	Polyhaline	Montreal	Canada	No	8.54	45.5	-73.55	0	0	0	Cold Temperate	Oligohaline	Cold TemperateCold Temperate	PolyhalineOligohaline	Very High	Low	4	1	Low
East Coast	Atlantic International Transoceanic	Port-Cartier Canada	Canada	4.09	50.0167	-66.8667	30.08	Cold Temperate	Polyhaline	Grundartangi	Iceland	Yes	5.13	64.35	-21.7833	24.33	30	24.33	polar	Polyhaline	Cold Temperatepolar	PolyhalinePolyhaline	High	High	3	3	High
East Coast	Atlantic International Transoceanic	Saint John Canada	Canada	7.82	45.2667	-66.0667	32.13	Cold Temperate	Polyhaline	Boston	USA	Yes	11.82	42.3833	-71.05	16.59	30	16.59	Cold Temperate	Polyhaline	Cold TemperateCold Temperate	PolyhalinePolyhaline	Very High	High	4	3	High
East Coast	Atlantic International Transoceanic	Saint John Canada	Canada	7.82	45.2667	-66.0667	32.13	Cold Temperate	Polyhaline	Portland (Maine)	USA	Yes	9.36	43.65	-70.2333	31.77	30	31.77	Cold Temperate	Polyhaline	Cold TemperateCold Temperate	PolyhalinePolyhaline	Very High	High	4	3	High
East Coast	Atlantic International Transoceanic	Dartmouth Canada	Canada	8.53	44.6667	-63.5833	18.38	Cold Temperate	Polyhaline	Come by Chance	Canada	No	6.37	47.8	-54.0167	31.6	31.6	31.6	Cold Temperate	Polyhaline	Cold TemperateCold Temperate	PolyhalinePolyhaline	Very High	High	4	3	High
East Coast	Atlantic International Transoceanic	Saint John Canada	Canada	7.82	45.2667	-66.0667	32.13	Cold Temperate	Polyhaline	Come by Chance	Canada	No	6.37	47.8	-54.0167	31.6	31.6	31.6	Cold Temperate	Polyhaline	Cold TemperateCold Temperate	PolyhalinePolyhaline	Very High	High	4	3	High
East Coast	Atlantic International Transoceanic	Saint John Canada	Canada	7.82	45.2667	-66.0667	32.13	Cold Temperate	Polyhaline	Port Everglades	USA	Yes	26.93	26.1	-80.1167	36.12	30	36.12	Warm Temperate	Polyhaline	Cold TemperateWarm Temperate	PolyhalinePolyhaline	High	High	3	3	High
East Coast	Atlantic International Transoceanic	Saint John Canada	Canada	7.82	45.2667	-66.0667	32.13	Cold Temperate	Polyhaline	Tampa	USA	Yes	23.93	27.95	-82.45	4.2	30	4.2	Warm Temperate	Polyhaline	Cold TemperateWarm Temperate	PolyhalinePolyhaline	High	High	3	3	High
East Coast	Atlantic International Transoceanic	Port-Cartier Canada	Canada	4.09	50.0167	-66.8667	30.08	Cold Temperate	Polyhaline			No	x	x	x	x	x	x			Cold Temperate	Polyhaline	#N/A	#N/A	#N/A	#N/A	#N/A
East Coast	Atlantic International Transoceanic	Point Tupper Canada	Canada	7.77	45.6	-61.3667	26.18	Cold Temperate	Polyhaline	Jacksonville	USA	No	22.1	30.3833	-81.6333	15.76	15.76	15.76	Warm Temperate	Mesohaline	Cold TemperateWarm Temperate	PolyhalineMesohaline	High	Moderate	3	2	Moderate
East Coast	Atlantic International Transoceanic	Point Tupper Canada	Canada	7.77	45.6	-61.3667	26.18	Cold Temperate	Polyhaline	Savannah (Georgia)	USA	No	20.93	32.0833	-81.0833	5.48	5.48	5.48	Warm Temperate	Mesohaline	Cold TemperateWarm Temperate	PolyhalineMesohaline	High	Moderate	3	2	Moderate
East Coast	Atlantic International Transoceanic	Halifax Canada	Canada	8.53	44.6333	-63.55	22.85	Cold Temperate	Polyhaline	Szczecin	Poland	No	10.61	53.4167	14.55	7.8	7.8	7.8	Cold Temperate	Mesohaline	Cold TemperateCold Temperate	PolyhalineMesohaline	Very High	Moderate	4	2	Moderate
East Coast	Atlantic International Coastal U.S.	Lower Cove Canada	Canada	5.89	48.5167	-59.1	31.46	Cold Temperate	Polyhaline	Delaware City	USA	Yes	14.3	39.5667	-75.5833	0	30	0	Warm Temperate	Polyhaline	Cold TemperateWarm Temperate	PolyhalinePolyhaline	High	High	3	3	High
East Coast	Atlantic International Coastal U.S.	Lower Cove Canada	Canada	5.89	48.5167	-59.1	31.46	Cold Temperate	Polyhaline	Morrisville	USA	Yes	x	x	x	x	x	x			Cold Temperate	Polyhaline	#N/A	#N/A	#N/A	#N/A	#N/A
East Coast	Atlantic International Transoceanic	Baie-Comeau Canada	Canada	4.04	49.2167	-68.15	28.1	Cold Temperate	Polyhaline	Casablanca	Morocco	Yes	19.35	33.6167	-7.6	36.41	30	36.41	Warm Temperate	Polyhaline	Cold TemperateWarm Temperate	PolyhalinePolyhaline	High	High	3	3	High
East Coast	Atlantic International Transoceanic	Saint John Canada	Canada	7.82	45.2667	-66.0667	32.13	Cold Temperate	Polyhaline	Yonkers	USA	Yes	13.43	40.95	-73.8333	2.62	30	2.62	Cold Temperate	Polyhaline	Cold TemperateCold Temperate	PolyhalinePolyhaline	Very High	High	4	3	High
East Coast	Atlantic International Transoceanic	Saint John Canada	Canada	7.82	45.2667	-66.0667	32.13	Cold Temperate	Polyhaline	Baie-Comeau	Canada	Yes	4.04	49.2167	-68.15	28.1	30	28.1	Cold Temperate	Polyhaline	Cold TemperateCold Temperate	PolyhalinePolyhaline	Very High	High	4	3	High
East Coast	Atlantic International Transoceanic	Saint John Canada	Canada	7.82	45.2667	-66.0667	32.13	Cold Temperate	Polyhaline	Kingston	Jamaica	Yes	27.02	17.9667	-76.8	26.08	30	26.08	Tropic	Polyhaline	Cold TemperateTropic	PolyhalinePolyhaline	Moderate	High	2	3	Moderate
East Coast	Atlantic International Transoceanic	Saint John Canada	Canada	7.82	45.2667	-66.0667	32.13	Cold Temperate	Polyhaline	Savannah (Georgia)	USA	Yes	20.93	32.0833	-81.0833	5.48	30	5.48	Warm Temperate	Polyhaline	Cold TemperateWarm Temperate	PolyhalinePolyhaline	High	High	3	3	High
East Coast	Atlantic International Transoceanic	Saint John Canada	Canada	7.82	45.2667	-66.0667	32.13	Cold Temperate	Polyhaline	Cartagena	Colombia	Yes	28.19	10.4167	-75.5333	35.18	30	35.18	Tropic	Polyhaline	Cold TemperateTropic	PolyhalinePolyhaline	Moderate	High	2	3	Moderate
East Coast	Atlantic International Transoceanic	Sept-Iles Canada	Canada	4.66	50.1	-66.3833	30.32	Cold Temperate	Polyhaline	Antwerp	Belgium	Yes	11.97	51.2447	4.41139	0.31	30	0.31	Cold Temperate	Polyhaline	Cold TemperateCold Temperate	PolyhalinePolyhaline	Very High	High	4	3	High
East Coast	Atlantic International Transoceanic	Sept-Iles Canada	Canada	4.66	50.1	-66.3833	30.32	Cold Temperate	Polyhaline	Trois-Rivieres	Canada	No	6.96	46.35	-72.55	0	0	0	Cold Temperate	Oligohaline	Cold TemperateCold Temperate	PolyhalineOligohaline	Very High	Low	4	1	Low
East Coast	Atlantic International Transoceanic	Mulgrave Canada	Canada	7.77	45.5833	-61.3833	30.35	Cold Temperate	Polyhaline	Portland (Maine)	USA	No	9.36	43.65	-70.2333	31.77	31.77	31.77	Cold Temperate	Polyhaline	Cold TemperateCold Temperate	PolyhalinePolyhaline	Very High	High	4	3	High
East Coast	Atlantic International Transoceanic	Halifax Canada	Canada	8.53	44.6333	-63.55	22.85	Cold Temperate	Polyhaline	Portsmouth	USA	No	17.31	36.8333	-76.2833	27.56	27.56	27.56	Warm Temperate	Polyhaline	Cold TemperateWarm Temperate	PolyhalinePolyhaline	High	High	3	3	High
East Coast	Atlantic International Transoceanic	Dartmouth Canada	Canada	8.53	44.6667	-63.5833	18.38	Cold Temperate	Polyhaline			No	x	x	x	x	x	x			Cold Temperate	Polyhaline	#N/A	#N/A	#N/A	#N/A	#N/A
East Coast	Atlantic International Transoceanic	Lower Cove Canada	Canada	5.89	48.5167	-59.1	31.46	Cold Temperate	Polyhaline	Newburgh	USA	No	11.69	41.5	-74.0833	0	0	0	Cold Temperate	Oligohaline	Cold TemperateCold Temperate	PolyhalineOligohaline	Very High	Low	4	1	Low
East Coast	Atlantic International Transoceanic	Baie-Comeau Canada	Canada	4.04	49.2167	-68.15	28.1	Cold Temperate	Polyhaline	Gloucester	USA	Yes	14.18	39.8833	-75.1333	0	30	0	Warm Temperate	Polyhaline	Cold TemperateWarm Temperate	PolyhalinePolyhaline	High	High	3	3	High
East Coast	Eastern Coastal Domestic	Voisey Bay Canada	Canada	0.93	56.25	-61.9167	32.36	Cold Temperate	Polyhaline	Quebec	Canada	No	6.78	46.8167	-71.2	0	0	0	Cold Temperate	Oligohaline	Cold TemperateCold Temperate	PolyhalineOligohaline	Very High	Low	4	1	Low
East Coast	Atlantic International Transoceanic	Sept-Iles Canada	Canada	4.66	50.1	-66.3833	30.32	Cold Temperate	Polyhaline	Bécancour	Canada	No	6.82	46.4	-72.3833	0	0	0	Cold Temperate	Oligohaline	Cold TemperateCold Temperate	PolyhalineOligohaline	Very High	Low	4	1	Low
East Coast	Atlantic International Transoceanic	Saint John Canada	Canada	7.82	45.2667	-66.0667	32.13	Cold Temperate	Polyhaline	Chesapeake	USA	Yes	17.31	36.7833	-76.3	27.56	30	27.56	Warm Temperate	Polyhaline	Cold TemperateWarm Temperate	PolyhalinePolyhaline	High	High	3	3	High
East Coast	Atlantic International Coastal U.S.	Saint John Canada	Canada	7.82	45.2667	-66.0667	32.13	Cold Temperate	Polyhaline	Richmond	USA	Yes	15.98	37.9167	-122.383	11.8	30	11.8	Warm Temperate	Polyhaline	Cold TemperateWarm Temperate	PolyhalinePolyhaline	High	High	3	3	High
East Coast	Atlantic International Transoceanic	Sept-Iles Canada	Canada	4.66	50.1	-66.3833	30.32	Cold Temperate	Polyhaline	Newark	USA	Yes	11.82	42.3833	-71.05	16.59	30	16.59	Cold Temperate	Polyhaline	Cold TemperateCold Temperate	PolyhalinePolyhaline	Very High	High	4	3	High
East Coast	Atlantic International Transoceanic	Port-Cartier Canada	Canada	4.09	50.0167	-66.8667	30.08	Cold Temperate	Polyhaline	Dunkirk	France	Yes	11.61	51.05	2.35	34.35	30	34.35	Cold Temperate	Polyhaline	Cold TemperateCold Temperate	PolyhalinePolyhaline	Very High	High	4	3	High
East Coast	Atlantic International Transoceanic	Baie-Comeau Canada	Canada	4.04	49.2167	-68.15	28.1	Cold Temperate	Polyhaline	Rotterdam	Netherlands	Yes	11.4	51.9	4.48333	1.78	30	1.78	Cold Temperate	Polyhaline	Cold TemperateCold Temperate	PolyhalinePolyhaline	Very High	High	4	3	High
East Coast	Atlantic International Coastal U.S.	Come by Chance Canada	Canada	6.37	47.8	-54.0167	31.6	Cold Temperate	Polyhaline	Philadelphia	USA	Yes	14.18	39.9	-75.1333	0	30	0	Warm Temperate	Polyhaline	Cold TemperateWarm Temperate	PolyhalinePolyhaline	High	High	3	3	High
East Coast	Atlantic International Coastal U.S.	Point Tupper Canada	Canada	7.77	45.6	-61.3667	26.18	Cold Temperate	Polyhaline	New York & New Jersey	USA	Yes	14.04	40.7	-74.0167	12.04	30	12.04	Cold Temperate	Polyhaline	Cold TemperateCold Temperate	PolyhalinePolyhaline	Very High	High	4	3	High
East Coast	Atlantic International Coastal U.S.	Point Tupper Canada	Canada	7.77	45.6	-61.3667	26.18	Cold Temperate	Polyhaline	Philadelphia	USA	Yes	14.18	39.9	-75.1333	0	30	0	Warm Temperate	Polyhaline	Cold TemperateWarm Temperate	PolyhalinePolyhaline	High	High	3	3	High
East Coast	Eastern Coastal Domestic	Halifax Canada	Canada	8.53	44.6333	-63.55	22.85	Cold Temperate	Polyhaline	St-Pierre et Miquelon	St-Pierre et Miquelon	No	5.2926	46.8167	-56.1667	31.7418	31.7418	31.7418	Cold Temperate	Polyhaline	Cold TemperateCold Temperate	PolyhalinePolyhaline	Very High	High	4	3	High
East Coast	Eastern Coastal Domestic	St John's Canada	Canada	4.76	47.5625	-52.7106	31.77	Cold Temperate	Polyhaline	St-Pierre et Miquelon	St-Pierre et Miquelon	No	5.2926	46.8167	-56.1667	31.7418	31.7418	31.7418	Cold Temperate	Polyhaline	Cold TemperateCold Temperate	PolyhalinePolyhaline	Very High	High	4	3	High
East Coast	Atlantic International Exempt	Saint John Canada	Canada	7.82	45.2667	-66.0667	32.13	Cold Temperate	Polyhaline	Tallaboa	Puerto Rico	Yes	27.5393	18.0019	-66.7508	35.4478	35.4478	35.4478	Tropic	Polyhaline	Cold TemperateTropic	PolyhalinePolyhaline	Moderate	High	2	3	Moderate
East Coast	Atlantic International Exempt	Saint John Canada	Canada	7.82	45.2667	-66.0667	32.13	Cold Temperate	Polyhaline	Providence	USA	No	12.04	41.8	-71.3833	9.73	9.73	9.73	Cold Temperate	Mesohaline	Cold TemperateCold Temperate	PolyhalineMesohaline	Very High	Moderate	4	2	Moderate
East Coast	Atlantic International Exempt	Dartmouth Canada	Canada	8.53	44.6667	-63.5833	18.38	Cold Temperate	Polyhaline	Portsmouth (New Hampshire)	USA	No	9.17	43.0667	-70.7	31.45	31.45	31.45	Cold Temperate	Polyhaline	Cold TemperateCold Temperate	PolyhalinePolyhaline	Very High	High	4	3	High
East Coast	Atlantic International Exempt	Saint John Canada	Canada	7.82	45.2667	-66.0667	32.13	Cold Temperate	Polyhaline	Searsport	USA	No	9.12	44.45	-68.9167	13.52	13.52	13.52	Cold Temperate	Mesohaline	Cold TemperateCold Temperate	PolyhalineMesohaline	Very High	Moderate	4	2	Moderate
East Coast	Atlantic International Exempt	Saint John Canada	Canada	7.82	45.2667	-66.0667	32.13	Cold Temperate	Polyhaline	Providence	USA	No	12.04	41.8	-71.3833	9.73	9.73	9.73	Cold Temperate	Mesohaline	Cold TemperateCold Temperate	PolyhalineMesohaline	Very High	Moderate	4	2	Moderate
East Coast	Atlantic International Exempt	Saint John Canada	Canada	7.82	45.2667	-66.0667	32.13	Cold Temperate	Polyhaline	Baltimore	USA	No	15.72	39.2833	-76.5833	11.85	11.85	11.85	Warm Temperate	Mesohaline	Cold TemperateWarm Temperate	PolyhalineMesohaline	High	Moderate	3	2	Moderate
East Coast	Atlantic International Exempt	Saint John Canada	Canada	7.82	45.2667	-66.0667	32.13	Cold Temperate	Polyhaline	Providence	USA	Yes	12.04	41.8	-71.3833	9.73	9.73	9.73	Cold Temperate	Mesohaline	Cold TemperateCold Temperate	PolyhalineMesohaline	Very High	Moderate	4	2	Moderate
East Coast	Atlantic International Exempt	Saint John Canada	Canada	7.82	45.2667	-66.0667	32.13	Cold Temperate	Polyhaline			No	x	x	x	x	x	x			Cold Temperate	Polyhaline	#N/A	#N/A	#N/A	#N/A	#N/A
East Coast	Atlantic International Exempt	Saint John Canada	Canada	7.82	45.2667	-66.0667	32.13	Cold Temperate	Polyhaline			No	x	x	x	x	x	x			Cold Temperate	Polyhaline	#N/A	#N/A	#N/A	#N/A	#N/A
East Coast	Atlantic International Exempt	Saint John Canada	Canada	7.82	45.2667	-66.0667	32.13	Cold Temperate	Polyhaline	Baltimore	USA	Yes	15.72	39.2833	-76.5833	11.85	11.85	11.85	Warm Temperate	Mesohaline	Cold TemperateWarm Temperate	PolyhalineMesohaline	High	Moderate	3	2	Moderate
East Coast	Atlantic International Exempt	Saint John Canada	Canada	7.82	45.2667	-66.0667	32.13	Cold Temperate	Polyhaline			No	x	x	x	x	x	x			Cold Temperate	Polyhaline	#N/A	#N/A	#N/A	#N/A	#N/A
East Coast	Atlantic International Exempt	Saint John Canada	Canada	7.82	45.2667	-66.0667	32.13	Cold Temperate	Polyhaline	Newark	USA	No	11.82	42.3833	-71.05	16.59	16.59	16.59	Cold Temperate	Mesohaline	Cold TemperateCold Temperate	PolyhalineMesohaline	Very High	Moderate	4	2	Moderate
East Coast	Atlantic International Exempt	Saint John Canada	Canada	7.82	45.2667	-66.0667	32.13	Cold Temperate	Polyhaline	Baltimore	USA	Yes	15.72	39.2833	-76.5833	11.85	11.85	11.85	Warm Temperate	Mesohaline	Cold TemperateWarm Temperate	PolyhalineMesohaline	High	Moderate	3	2	Moderate
East Coast	Atlantic International Exempt	Saint John Canada	Canada	7.82	45.2667	-66.0667	32.13	Cold Temperate	Polyhaline	Searsport	USA	Yes	9.12	44.45	-68.9167	13.52	13.52	13.52	Cold Temperate	Mesohaline	Cold TemperateCold Temperate	PolyhalineMesohaline	Very High	Moderate	4	2	Moderate
East Coast	Atlantic International Exempt	Saint John Canada	Canada	7.82	45.2667	-66.0667	32.13	Cold Temperate	Polyhaline	Baltimore	USA	Yes	15.72	39.2833	-76.5833	11.85	11.85	11.85	Warm Temperate	Mesohaline	Cold TemperateWarm Temperate	PolyhalineMesohaline	High	Moderate	3	2	Moderate
East Coast	Atlantic International Exempt	Saint John Canada	Canada	7.82	45.2667	-66.0667	32.13	Cold Temperate	Polyhaline	Searsport	USA	No	9.12	44.45	-68.9167	13.52	13.52	13.52	Cold Temperate	Mesohaline	Cold TemperateCold Temperate	PolyhalineMesohaline	Very High	Moderate	4	2	Moderate
East Coast	Atlantic International Exempt	Saint John Canada	Canada	7.82	45.2667	-66.0667	32.13	Cold Temperate	Polyhaline	Baltimore	USA	Yes	15.72	39.2833	-76.5833	11.85	11.85	11.85	Warm Temperate	Mesohaline	Cold TemperateWarm Temperate	PolyhalineMesohaline	High	Moderate	3	2	Moderate
East Coast	Atlantic International Exempt	Saint John Canada	Canada	7.82	45.2667	-66.0667	32.13	Cold Temperate	Polyhaline	Searsport	USA	No	9.12	44.45	-68.9167	13.52	13.52	13.52	Cold Temperate	Mesohaline	Cold TemperateCold Temperate	PolyhalineMesohaline	Very High	Moderate	4	2	Moderate
East Coast	Atlantic International Exempt	Saint John Canada	Canada	7.82	45.2667	-66.0667	32.13	Cold Temperate	Polyhaline	Newark	USA	No	11.82	42.3833	-71.05	16.59	16.59	16.59	Cold Temperate	Mesohaline	Cold TemperateCold Temperate	PolyhalineMesohaline	Very High	Moderate	4	2	Moderate
East Coast	Atlantic International Exempt	Saint John Canada	Canada	7.82	45.2667	-66.0667	32.13	Cold Temperate	Polyhaline	Baltimore	USA	Yes	15.72	39.2833	-76.5833	11.85	11.85	11.85	Warm Temperate	Mesohaline	Cold TemperateWarm Temperate	PolyhalineMesohaline	High	Moderate	3	2	Moderate
East Coast	Atlantic International Exempt	Saint John Canada	Canada	7.82	45.2667	-66.0667	32.13	Cold Temperate	Polyhaline	Searsport	USA	No	9.12	44.45	-68.9167	13.52	13.52	13.52	Cold Temperate	Mesohaline	Cold TemperateCold Temperate	PolyhalineMesohaline	Very High	Moderate	4	2	Moderate
East Coast	Atlantic International Exempt	Saint John Canada	Canada	7.82	45.2667	-66.0667	32.13	Cold Temperate	Polyhaline			No	x	x	x	x	x	x			Cold Temperate	Polyhaline	#N/A	#N/A	#N/A	#N/A	#N/A
East Coast	Atlantic International Exempt	Saint John Canada	Canada	7.82	45.2667	-66.0667	32.13	Cold Temperate	Polyhaline			No	x	x	x	x	x	x			Cold Temperate	Polyhaline	#N/A	#N/A	#N/A	#N/A	#N/A
East Coast	Atlantic International Exempt	Saint John Canada	Canada	7.82	45.2667	-66.0667	32.13	Cold Temperate	Polyhaline	Searsport	USA	No	9.12	44.45	-68.9167	13.52	13.52	13.52	Cold Temperate	Mesohaline	Cold TemperateCold Temperate	PolyhalineMesohaline	Very High	Moderate	4	2	Moderate
East Coast	Atlantic International Exempt	Saint John Canada	Canada	7.82	45.2667	-66.0667	32.13	Cold Temperate	Polyhaline	Baltimore	USA	Yes	15.72	39.2833	-76.5833	11.85	11.85	11.85	Warm Temperate	Mesohaline	Cold TemperateWarm Temperate	PolyhalineMesohaline	High	Moderate	3	2	Moderate
East Coast	Atlantic International Exempt	Saint John Canada	Canada	7.82	45.2667	-66.0667	32.13	Cold Temperate	Polyhaline	Searsport	USA	No	9.12	44.45	-68.9167	13.52	13.52	13.52	Cold Temperate	Mesohaline	Cold TemperateCold Temperate	PolyhalineMesohaline	Very High	Moderate	4	2	Moderate
East Coast	Atlantic International Exempt	Saint John Canada	Canada	7.82	45.2667	-66.0667	32.13	Cold Temperate	Polyhaline	Baltimore	USA	Yes	15.72	39.2833	-76.5833	11.85	11.85	11.85	Warm Temperate	Mesohaline	Cold TemperateWarm Temperate	PolyhalineMesohaline	High	Moderate	3	2	Moderate
East Coast	Atlantic International Exempt	Saint John Canada	Canada	7.82	45.2667	-66.0667	32.13	Cold Temperate	Polyhaline	Searsport	USA	No	9.12	44.45	-68.9167	13.52	13.52	13.52	Cold Temperate	Mesohaline	Cold TemperateCold Temperate	PolyhalineMesohaline	Very High	Moderate	4	2	Moderate
East Coast	Atlantic International Exempt	Saint John Canada	Canada	7.82	45.2667	-66.0667	32.13	Cold Temperate	Polyhaline	Baltimore	USA	Yes	15.72	39.2833	-76.5833	11.85	11.85	11.85	Warm Temperate	Mesohaline	Cold TemperateWarm Temperate	PolyhalineMesohaline	High	Moderate	3	2	Moderate
East Coast	Atlantic International Exempt	Saint John Canada	Canada	7.82	45.2667	-66.0667	32.13	Cold Temperate	Polyhaline	Baltimore	USA	Yes	15.72	39.2833	-76.5833	11.85	11.85	11.85	Warm Temperate	Mesohaline	Cold TemperateWarm Temperate	PolyhalineMesohaline	High	Moderate	3	2	Moderate
East Coast	Atlantic International Exempt	Saint John Canada	Canada	7.82	45.2667	-66.0667	32.13	Cold Temperate	Polyhaline	Searsport	USA	No	9.12	44.45	-68.9167	13.52	13.52	13.52	Cold Temperate	Mesohaline	Cold TemperateCold Temperate	PolyhalineMesohaline	Very High	Moderate	4	2	Moderate
East Coast	Atlantic International Exempt	Saint John Canada	Canada	7.82	45.2667	-66.0667	32.13	Cold Temperate	Polyhaline	Providence	USA	Yes	12.04	41.8	-71.3833	9.73	9.73	9.73	Cold Temperate	Mesohaline	Cold TemperateCold Temperate	PolyhalineMesohaline	Very High	Moderate	4	2	Moderate
East Coast	Atlantic International Exempt	Saint John Canada	Canada	7.82	45.2667	-66.0667	32.13	Cold Temperate	Polyhaline	Searsport	USA	No	9.12	44.45	-68.9167	13.52	13.52	13.52	Cold Temperate	Mesohaline	Cold TemperateCold Temperate	PolyhalineMesohaline	Very High	Moderate	4	2	Moderate
East Coast	Atlantic International Exempt	Saint John Canada	Canada	7.82	45.2667	-66.0667	32.13	Cold Temperate	Polyhaline	Bridgeport	USA	Yes	11.11	41.15	-73.1833	30.11	30.11	30.11	Cold Temperate	Polyhaline	Cold TemperateCold Temperate	PolyhalinePolyhaline	Very High	High	4	3	High
East Coast	Atlantic International Exempt	Saint John Canada	Canada	7.82	45.2667	-66.0667	32.13	Cold Temperate	Polyhaline	Baltimore	USA	Yes	15.72	39.2833	-76.5833	11.85	11.85	11.85	Warm Temperate	Mesohaline	Cold TemperateWarm Temperate	PolyhalineMesohaline	High	Moderate	3	2	Moderate
East Coast	Atlantic International Exempt	Saint John Canada	Canada	7.82	45.2667	-66.0667	32.13	Cold Temperate	Polyhaline	Searsport	USA	No	9.12	44.45	-68.9167	13.52	13.52	13.52	Cold Temperate	Mesohaline	Cold TemperateCold Temperate	PolyhalineMesohaline	Very High	Moderate	4	2	Moderate
East Coast	Atlantic International Exempt	Saint John Canada	Canada	7.82	45.2667	-66.0667	32.13	Cold Temperate	Polyhaline	Baltimore	USA	No	15.72	39.2833	-76.5833	11.85	11.85	11.85	Warm Temperate	Mesohaline	Cold TemperateWarm Temperate	PolyhalineMesohaline	High	Moderate	3	2	Moderate
East Coast	Atlantic International Exempt	Halifax Canada	Canada	8.53	44.6333	-63.55	22.85	Cold Temperate	Polyhaline	Saint John	Canada	No	7.82	45.2667	-66.0667	32.13	32.13	32.13	Cold Temperate	Polyhaline	Cold TemperateCold Temperate	PolyhalinePolyhaline	Very High	High	4	3	High
East Coast	Atlantic International Exempt	Halifax Canada	Canada	8.53	44.6333	-63.55	22.85	Cold Temperate	Polyhaline	Baltimore	USA	Yes	15.72	39.2833	-76.5833	11.85	11.85	11.85	Warm Temperate	Mesohaline	Cold TemperateWarm Temperate	PolyhalineMesohaline	High	Moderate	3	2	Moderate
East Coast	Atlantic International Exempt	Halifax Canada	Canada	8.53	44.6333	-63.55	22.85	Cold Temperate	Polyhaline	Providence	USA	Yes	12.04	41.8	-71.3833	9.73	9.73	9.73	Cold Temperate	Mesohaline	Cold TemperateCold Temperate	PolyhalineMesohaline	Very High	Moderate	4	2	Moderate
East Coast	Atlantic International Exempt	Saint John Canada	Canada	7.82	45.2667	-66.0667	32.13	Cold Temperate	Polyhaline	Providence	USA	No	12.04	41.8	-71.3833	9.73	9.73	9.73	Cold Temperate	Mesohaline	Cold TemperateCold Temperate	PolyhalineMesohaline	Very High	Moderate	4	2	Moderate
East Coast	Atlantic International Exempt	Saint John Canada	Canada	7.82	45.2667	-66.0667	32.13	Cold Temperate	Polyhaline	Portsmouth (New Hampshire)	USA	No	9.17	43.0667	-70.7	31.45	31.45	31.45	Cold Temperate	Polyhaline	Cold TemperateCold Temperate	PolyhalinePolyhaline	Very High	High	4	3	High
East Coast	Atlantic International Exempt	Saint John Canada	Canada	7.82	45.2667	-66.0667	32.13	Cold Temperate	Polyhaline	Norfolk	USA	Yes	17.25	36.85	-76.3167	27.56	27.56	27.56	Warm Temperate	Polyhaline	Cold TemperateWarm Temperate	PolyhalinePolyhaline	High	High	3	3	High
East Coast	Atlantic International Exempt	Saint John Canada	Canada	7.82	45.2667	-66.0667	32.13	Cold Temperate	Polyhaline	Baltimore	USA	No	15.72	39.2833	-76.5833	11.85	11.85	11.85	Warm Temperate	Mesohaline	Cold TemperateWarm Temperate	PolyhalineMesohaline	High	Moderate	3	2	Moderate
East Coast	Atlantic International Exempt	Saint John Canada	Canada	7.82	45.2667	-66.0667	32.13	Cold Temperate	Polyhaline	Gloucester	USA	No	14.18	39.8833	-75.1333	0	0	0	Warm Temperate	Oligohaline	Cold TemperateWarm Temperate	PolyhalineOligohaline	High	Low	3	1	Low
East Coast	Atlantic International Exempt	Saint John Canada	Canada	7.82	45.2667	-66.0667	32.13	Cold Temperate	Polyhaline	Portsmouth (New Hampshire)	USA	No	9.17	43.0667	-70.7	31.45	31.45	31.45	Cold Temperate	Polyhaline	Cold TemperateCold Temperate	PolyhalinePolyhaline	Very High	High	4	3	High
East Coast	Atlantic International Exempt	Saint John Canada	Canada	7.82	45.2667	-66.0667	32.13	Cold Temperate	Polyhaline	Portsmouth (New Hampshire)	USA	No	9.17	43.0667	-70.7	31.45	31.45	31.45	Cold Temperate	Polyhaline	Cold TemperateCold Temperate	PolyhalinePolyhaline	Very High	High	4	3	High
East Coast	Atlantic International Exempt	Saint John Canada	Canada	7.82	45.2667	-66.0667	32.13	Cold Temperate	Polyhaline	Searsport	USA	No	9.12	44.45	-68.9167	13.52	13.52	13.52	Cold Temperate	Mesohaline	Cold TemperateCold Temperate	PolyhalineMesohaline	Very High	Moderate	4	2	Moderate
East Coast	Atlantic International Exempt	Saint John Canada	Canada	7.82	45.2667	-66.0667	32.13	Cold Temperate	Polyhaline	Gloucester	USA	No	14.18	39.8833	-75.1333	0	0	0	Warm Temperate	Oligohaline	Cold TemperateWarm Temperate	PolyhalineOligohaline	High	Low	3	1	Low
East Coast	Atlantic International Exempt	Saint John Canada	Canada	7.82	45.2667	-66.0667	32.13	Cold Temperate	Polyhaline	Portsmouth (New Hampshire)	USA	No	9.17	43.0667	-70.7	31.45	31.45	31.45	Cold Temperate	Polyhaline	Cold TemperateCold Temperate	PolyhalinePolyhaline	Very High	High	4	3	High
East Coast	Atlantic International Exempt	Saint John Canada	Canada	7.82	45.2667	-66.0667	32.13	Cold Temperate	Polyhaline	Searsport	USA	No	9.12	44.45	-68.9167	13.52	13.52	13.52	Cold Temperate	Mesohaline	Cold TemperateCold Temperate	PolyhalineMesohaline	Very High	Moderate	4	2	Moderate
East Coast	Atlantic International Exempt	Saint John Canada	Canada	7.82	45.2667	-66.0667	32.13	Cold Temperate	Polyhaline	Boston	USA	No	11.82	42.3833	-71.05	16.59	16.59	16.59	Cold Temperate	Mesohaline	Cold TemperateCold Temperate	PolyhalineMesohaline	Very High	Moderate	4	2	Moderate
East Coast	Atlantic International Exempt	Saint John Canada	Canada	7.82	45.2667	-66.0667	32.13	Cold Temperate	Polyhaline	Baltimore	USA	Yes	15.72	39.2833	-76.5833	11.85	11.85	11.85	Warm Temperate	Mesohaline	Cold TemperateWarm Temperate	PolyhalineMesohaline	High	Moderate	3	2	Moderate
East Coast	Atlantic International Exempt	Saint John Canada	Canada	7.82	45.2667	-66.0667	32.13	Cold Temperate	Polyhaline	Jacksonville	USA	Yes	22.1	30.3833	-81.6333	15.76	15.76	15.76	Warm Temperate	Mesohaline	Cold TemperateWarm Temperate	PolyhalineMesohaline	High	Moderate	3	2	Moderate
East Coast	Atlantic International Exempt	Saint John Canada	Canada	7.82	45.2667	-66.0667	32.13	Cold Temperate	Polyhaline	Guayanilla	Puerto Rico	Yes	25.28	17.9833	-66.75	35.25	35.25	35.25	Tropic	Polyhaline	Cold TemperateTropic	PolyhalinePolyhaline	Moderate	High	2	3	Moderate
East Coast	Atlantic International Transoceanic	Lower Cove Canada	Canada	5.89	48.5167	-59.1	31.46	Cold Temperate	Polyhaline	Quebec	Canada	No	6.78	46.8167	-71.2	0	0	0	Cold Temperate	Oligohaline	Cold TemperateCold Temperate	PolyhalineOligohaline	Very High	Low	4	1	Low
East Coast	Eastern Coastal Domestic	Lewisporte Canada	Canada	4.52	49.25	-55.05	31.44	Cold Temperate	Polyhaline	St John's	Canada	No	4.76	47.5625	-52.7106	31.77	31.77	31.77	Cold Temperate	Polyhaline	Cold TemperateCold Temperate	PolyhalinePolyhaline	Very High	High	4	3	High
East Coast	Atlantic International Transoceanic	Saint John Canada	Canada	7.82	45.2667	-66.0667	32.13	Cold Temperate	Polyhaline	Montreal	Canada	No	8.54	45.5	-73.55	0	0	0	Cold Temperate	Oligohaline	Cold TemperateCold Temperate	PolyhalineOligohaline	Very High	Low	4	1	Low
East Coast	Atlantic International Transoceanic	Port-Cartier Canada	Canada	4.09	50.0167	-66.8667	30.08	Cold Temperate	Polyhaline	Immingham	United Kingdom	Yes	9.97	53.6333	-0.18333	33.48	30	33.48	Cold Temperate	Polyhaline	Cold TemperateCold Temperate	PolyhalinePolyhaline	Very High	High	4	3	High
East Coast	Atlantic International Transoceanic	Halifax Canada	Canada	8.53	44.6333	-63.55	22.85	Cold Temperate	Polyhaline	Liverpool	United Kingdom	No	11.59	53.4167	-3	18.01	18.01	18.01	Cold Temperate	Mesohaline	Cold TemperateCold Temperate	PolyhalineMesohaline	Very High	Moderate	4	2	Moderate
East Coast	Atlantic International Transoceanic	Halifax Canada	Canada	8.53	44.6333	-63.55	22.85	Cold Temperate	Polyhaline	New York & New Jersey	USA	No	14.04	40.7	-74.0167	12.04	12.04	12.04	Cold Temperate	Mesohaline	Cold TemperateCold Temperate	PolyhalineMesohaline	Very High	Moderate	4	2	Moderate
East Coast	Atlantic International Transoceanic	Halifax Canada	Canada	8.53	44.6333	-63.55	22.85	Cold Temperate	Polyhaline	Liverpool	United Kingdom	No	11.59	53.4167	-3	18.01	18.01	18.01	Cold Temperate	Mesohaline	Cold TemperateCold Temperate	PolyhalineMesohaline	Very High	Moderate	4	2	Moderate
East Coast	Atlantic International Transoceanic	Halifax Canada	Canada	8.53	44.6333	-63.55	22.85	Cold Temperate	Polyhaline	New York & New Jersey	USA	No	14.04	40.7	-74.0167	12.04	12.04	12.04	Cold Temperate	Mesohaline	Cold TemperateCold Temperate	PolyhalineMesohaline	Very High	Moderate	4	2	Moderate
East Coast	Atlantic International Transoceanic	Halifax Canada	Canada	8.53	44.6333	-63.55	22.85	Cold Temperate	Polyhaline	Liverpool	United Kingdom	No	11.59	53.4167	-3	18.01	18.01	18.01	Cold Temperate	Mesohaline	Cold TemperateCold Temperate	PolyhalineMesohaline	Very High	Moderate	4	2	Moderate
East Coast	Atlantic International Transoceanic	Halifax Canada	Canada	8.53	44.6333	-63.55	22.85	Cold Temperate	Polyhaline	Liverpool	United Kingdom	Yes	11.59	53.4167	-3	18.01	30	18.01	Cold Temperate	Polyhaline	Cold TemperateCold Temperate	PolyhalinePolyhaline	Very High	High	4	3	High
East Coast	Atlantic International Transoceanic	Halifax Canada	Canada	8.53	44.6333	-63.55	22.85	Cold Temperate	Polyhaline	New York & New Jersey	USA	No	14.04	40.7	-74.0167	12.04	12.04	12.04	Cold Temperate	Mesohaline	Cold TemperateCold Temperate	PolyhalineMesohaline	Very High	Moderate	4	2	Moderate
East Coast	Atlantic International Transoceanic	Halifax Canada	Canada	8.53	44.6333	-63.55	22.85	Cold Temperate	Polyhaline	Liverpool	United Kingdom	Yes	11.59	53.4167	-3	18.01	30	18.01	Cold Temperate	Polyhaline	Cold TemperateCold Temperate	PolyhalinePolyhaline	Very High	High	4	3	High
East Coast	Atlantic International Transoceanic	Halifax Canada	Canada	8.53	44.6333	-63.55	22.85	Cold Temperate	Polyhaline	Antwerp	Belgium	Yes	11.97	51.2447	4.41139	0.31	30	0.31	Cold Temperate	Polyhaline	Cold TemperateCold Temperate	PolyhalinePolyhaline	Very High	High	4	3	High
East Coast	Atlantic International Transoceanic	Halifax Canada	Canada	8.53	44.6333	-63.55	22.85	Cold Temperate	Polyhaline	Liverpool	United Kingdom	Yes	11.59	53.4167	-3	18.01	30	18.01	Cold Temperate	Polyhaline	Cold TemperateCold Temperate	PolyhalinePolyhaline	Very High	High	4	3	High
East Coast	Atlantic International Transoceanic	Halifax Canada	Canada	8.53	44.6333	-63.55	22.85	Cold Temperate	Polyhaline	Antwerp	Belgium	Yes	11.97	51.2447	4.41139	0.31	30	0.31	Cold Temperate	Polyhaline	Cold TemperateCold Temperate	PolyhalinePolyhaline	Very High	High	4	3	High
East Coast	Atlantic International Transoceanic	Halifax Canada	Canada	8.53	44.6333	-63.55	22.85	Cold Temperate	Polyhaline	Liverpool	United Kingdom	No	11.59	53.4167	-3	18.01	18.01	18.01	Cold Temperate	Mesohaline	Cold TemperateCold Temperate	PolyhalineMesohaline	Very High	Moderate	4	2	Moderate
East Coast	Atlantic International Transoceanic	Halifax Canada	Canada	8.53	44.6333	-63.55	22.85	Cold Temperate	Polyhaline	Portsmouth (UK)	United Kingdom	Yes	12.68	50.8	-1.1	17.89	30	17.89	Cold Temperate	Polyhaline	Cold TemperateCold Temperate	PolyhalinePolyhaline	Very High	High	4	3	High
East Coast	Atlantic International Transoceanic	Halifax Canada	Canada	8.53	44.6333	-63.55	22.85	Cold Temperate	Polyhaline	Baltimore	USA	No	15.72	39.2833	-76.5833	11.85	11.85	11.85	Warm Temperate	Mesohaline	Cold TemperateWarm Temperate	PolyhalineMesohaline	High	Moderate	3	2	Moderate
East Coast	Atlantic International Transoceanic	Halifax Canada	Canada	8.53	44.6333	-63.55	22.85	Cold Temperate	Polyhaline	Gothenburg	Sweden	Yes	9.29	57.7	11.95	22.9	30	22.9	Cold Temperate	Polyhaline	Cold TemperateCold Temperate	PolyhalinePolyhaline	Very High	High	4	3	High
East Coast	Atlantic International Transoceanic	Halifax Canada	Canada	8.53	44.6333	-63.55	22.85	Cold Temperate	Polyhaline	Portsmouth (UK)	United Kingdom	Yes	12.68	50.8	-1.1	17.89	30	17.89	Cold Temperate	Polyhaline	Cold TemperateCold Temperate	PolyhalinePolyhaline	Very High	High	4	3	High
East Coast	Atlantic International Transoceanic	Halifax Canada	Canada	8.53	44.6333	-63.55	22.85	Cold Temperate	Polyhaline	Antwerp	Belgium	No	11.97	51.2447	4.41139	0.31	0.31	0.31	Cold Temperate	Oligohaline	Cold TemperateCold Temperate	PolyhalineOligohaline	Very High	Low	4	1	Low
East Coast	Atlantic International Transoceanic	Halifax Canada	Canada	8.53	44.6333	-63.55	22.85	Cold Temperate	Polyhaline	Liverpool	United Kingdom	Yes	11.59	53.4167	-3	18.01	30	18.01	Cold Temperate	Polyhaline	Cold TemperateCold Temperate	PolyhalinePolyhaline	Very High	High	4	3	High
East Coast	Atlantic International Transoceanic	Halifax Canada	Canada	8.53	44.6333	-63.55	22.85	Cold Temperate	Polyhaline	Liverpool	United Kingdom	Yes	11.59	53.4167	-3	18.01	30	18.01	Cold Temperate	Polyhaline	Cold TemperateCold Temperate	PolyhalinePolyhaline	Very High	High	4	3	High
East Coast	Atlantic International Transoceanic	Halifax Canada	Canada	8.53	44.6333	-63.55	22.85	Cold Temperate	Polyhaline	Bremen	Germany	Yes	10.94	53.0833	8.78333	27.33	30	27.33	Cold Temperate	Polyhaline	Cold TemperateCold Temperate	PolyhalinePolyhaline	Very High	High	4	3	High
East Coast	Atlantic International Transoceanic	Halifax Canada	Canada	8.53	44.6333	-63.55	22.85	Cold Temperate	Polyhaline	Liverpool	United Kingdom	Yes	11.59	53.4167	-3	18.01	30	18.01	Cold Temperate	Polyhaline	Cold TemperateCold Temperate	PolyhalinePolyhaline	Very High	High	4	3	High
East Coast	Atlantic International Transoceanic	Halifax Canada	Canada	8.53	44.6333	-63.55	22.85	Cold Temperate	Polyhaline	Baltimore	USA	Yes	15.72	39.2833	-76.5833	11.85	30	11.85	Warm Temperate	Polyhaline	Cold TemperateWarm Temperate	PolyhalinePolyhaline	High	High	3	3	High
East Coast	Atlantic International Transoceanic	Halifax Canada	Canada	8.53	44.6333	-63.55	22.85	Cold Temperate	Polyhaline	Portsmouth	USA	Yes	17.31	36.8333	-76.2833	27.56	30	27.56	Warm Temperate	Polyhaline	Cold TemperateWarm Temperate	PolyhalinePolyhaline	High	High	3	3	High
East Coast	Atlantic International Transoceanic	Halifax Canada	Canada	8.53	44.6333	-63.55	22.85	Cold Temperate	Polyhaline	Liverpool	United Kingdom	No	11.59	53.4167	-3	18.01	18.01	18.01	Cold Temperate	Mesohaline	Cold TemperateCold Temperate	PolyhalineMesohaline	Very High	Moderate	4	2	Moderate
East Coast	Atlantic International Transoceanic	Halifax Canada	Canada	8.53	44.6333	-63.55	22.85	Cold Temperate	Polyhaline	New York & New Jersey	USA	No	14.04	40.7	-74.0167	12.04	12.04	12.04	Cold Temperate	Mesohaline	Cold TemperateCold Temperate	PolyhalineMesohaline	Very High	Moderate	4	2	Moderate
East Coast	Atlantic International Transoceanic	Halifax Canada	Canada	8.53	44.6333	-63.55	22.85	Cold Temperate	Polyhaline	Antwerp	Belgium	No	11.97	51.2447	4.41139	0.31	0.31	0.31	Cold Temperate	Oligohaline	Cold TemperateCold Temperate	PolyhalineOligohaline	Very High	Low	4	1	Low
East Coast	Atlantic International Transoceanic	Halifax Canada	Canada	8.53	44.6333	-63.55	22.85	Cold Temperate	Polyhaline	Liverpool	United Kingdom	No	11.59	53.4167	-3	18.01	18.01	18.01	Cold Temperate	Mesohaline	Cold TemperateCold Temperate	PolyhalineMesohaline	Very High	Moderate	4	2	Moderate
East Coast	Atlantic International Transoceanic	Halifax Canada	Canada	8.53	44.6333	-63.55	22.85	Cold Temperate	Polyhaline	Baltimore	USA	No	15.72	39.2833	-76.5833	11.85	11.85	11.85	Warm Temperate	Mesohaline	Cold TemperateWarm Temperate	PolyhalineMesohaline	High	Moderate	3	2	Moderate
East Coast	Atlantic International Transoceanic	Halifax Canada	Canada	8.53	44.6333	-63.55	22.85	Cold Temperate	Polyhaline	New York & New Jersey	USA	No	14.04	40.7	-74.0167	12.04	12.04	12.04	Cold Temperate	Mesohaline	Cold TemperateCold Temperate	PolyhalineMesohaline	Very High	Moderate	4	2	Moderate
East Coast	Atlantic International Transoceanic	Halifax Canada	Canada	8.53	44.6333	-63.55	22.85	Cold Temperate	Polyhaline	Baltimore	USA	No	15.72	39.2833	-76.5833	11.85	11.85	11.85	Warm Temperate	Mesohaline	Cold TemperateWarm Temperate	PolyhalineMesohaline	High	Moderate	3	2	Moderate
East Coast	Atlantic International Transoceanic	Halifax Canada	Canada	8.53	44.6333	-63.55	22.85	Cold Temperate	Polyhaline	Liverpool	United Kingdom	No	11.59	53.4167	-3	18.01	18.01	18.01	Cold Temperate	Mesohaline	Cold TemperateCold Temperate	PolyhalineMesohaline	Very High	Moderate	4	2	Moderate
East Coast	Atlantic International Transoceanic	Halifax Canada	Canada	8.53	44.6333	-63.55	22.85	Cold Temperate	Polyhaline	Bopec Terminal	Netherlands Antilles	No	27.17	12.15	-68.2833	35.92	35.92	35.92	Tropic	Polyhaline	Cold TemperateTropic	PolyhalinePolyhaline	Moderate	High	2	3	Moderate
East Coast	Atlantic International Transoceanic	Halifax Canada	Canada	8.53	44.6333	-63.55	22.85	Cold Temperate	Polyhaline	New York & New Jersey	USA	No	14.04	40.7	-74.0167	12.04	12.04	12.04	Cold Temperate	Mesohaline	Cold TemperateCold Temperate	PolyhalineMesohaline	Very High	Moderate	4	2	Moderate
East Coast	Atlantic International Transoceanic	Halifax Canada	Canada	8.53	44.6333	-63.55	22.85	Cold Temperate	Polyhaline	Antwerp	Belgium	No	11.97	51.2447	4.41139	0.31	0.31	0.31	Cold Temperate	Oligohaline	Cold TemperateCold Temperate	PolyhalineOligohaline	Very High	Low	4	1	Low
East Coast	Atlantic International Transoceanic	Halifax Canada	Canada	8.53	44.6333	-63.55	22.85	Cold Temperate	Polyhaline	Liverpool	United Kingdom	No	11.59	53.4167	-3	18.01	18.01	18.01	Cold Temperate	Mesohaline	Cold TemperateCold Temperate	PolyhalineMesohaline	Very High	Moderate	4	2	Moderate
East Coast	Atlantic International Transoceanic	Halifax Canada	Canada	8.53	44.6333	-63.55	22.85	Cold Temperate	Polyhaline	New York & New Jersey	USA	No	14.04	40.7	-74.0167	12.04	12.04	12.04	Cold Temperate	Mesohaline	Cold TemperateCold Temperate	PolyhalineMesohaline	Very High	Moderate	4	2	Moderate
East Coast	Atlantic International Transoceanic	Halifax Canada	Canada	8.53	44.6333	-63.55	22.85	Cold Temperate	Polyhaline	New York & New Jersey	USA	No	14.04	40.7	-74.0167	12.04	12.04	12.04	Cold Temperate	Mesohaline	Cold TemperateCold Temperate	PolyhalineMesohaline	Very High	Moderate	4	2	Moderate
East Coast	Atlantic International Transoceanic	Halifax Canada	Canada	8.53	44.6333	-63.55	22.85	Cold Temperate	Polyhaline	New York & New Jersey	USA	No	14.04	40.7	-74.0167	12.04	12.04	12.04	Cold Temperate	Mesohaline	Cold TemperateCold Temperate	PolyhalineMesohaline	Very High	Moderate	4	2	Moderate
East Coast	Atlantic International Transoceanic	Halifax Canada	Canada	8.53	44.6333	-63.55	22.85	Cold Temperate	Polyhaline	Portsmouth	USA	No	17.31	36.8333	-76.2833	27.56	27.56	27.56	Warm Temperate	Polyhaline	Cold TemperateWarm Temperate	PolyhalinePolyhaline	High	High	3	3	High
East Coast	Atlantic International Transoceanic	Halifax Canada	Canada	8.53	44.6333	-63.55	22.85	Cold Temperate	Polyhaline	Portsmouth	USA	No	17.31	36.8333	-76.2833	27.56	27.56	27.56	Warm Temperate	Polyhaline	Cold TemperateWarm Temperate	PolyhalinePolyhaline	High	High	3	3	High
East Coast	Atlantic International Transoceanic	Halifax Canada	Canada	8.53	44.6333	-63.55	22.85	Cold Temperate	Polyhaline	New York & New Jersey	USA	No	14.04	40.7	-74.0167	12.04	12.04	12.04	Cold Temperate	Mesohaline	Cold TemperateCold Temperate	PolyhalineMesohaline	Very High	Moderate	4	2	Moderate
East Coast	Atlantic International Transoceanic	Halifax Canada	Canada	8.53	44.6333	-63.55	22.85	Cold Temperate	Polyhaline	Baltimore	USA	No	15.72	39.2833	-76.5833	11.85	11.85	11.85	Warm Temperate	Mesohaline	Cold TemperateWarm Temperate	PolyhalineMesohaline	High	Moderate	3	2	Moderate
East Coast	Atlantic International Transoceanic	Halifax Canada	Canada	8.53	44.6333	-63.55	22.85	Cold Temperate	Polyhaline	Antwerp	Belgium	No	11.97	51.2447	4.41139	0.31	0.31	0.31	Cold Temperate	Oligohaline	Cold TemperateCold Temperate	PolyhalineOligohaline	Very High	Low	4	1	Low
East Coast	Atlantic International Transoceanic	Halifax Canada	Canada	8.53	44.6333	-63.55	22.85	Cold Temperate	Polyhaline	Baltimore	USA	No	15.72	39.2833	-76.5833	11.85	11.85	11.85	Warm Temperate	Mesohaline	Cold TemperateWarm Temperate	PolyhalineMesohaline	High	Moderate	3	2	Moderate
East Coast	Atlantic International Transoceanic	Halifax Canada	Canada	8.53	44.6333	-63.55	22.85	Cold Temperate	Polyhaline	Liverpool	United Kingdom	No	11.59	53.4167	-3	18.01	18.01	18.01	Cold Temperate	Mesohaline	Cold TemperateCold Temperate	PolyhalineMesohaline	Very High	Moderate	4	2	Moderate
East Coast	Atlantic International Transoceanic	Halifax Canada	Canada	8.53	44.6333	-63.55	22.85	Cold Temperate	Polyhaline	Liverpool	United Kingdom	No	11.59	53.4167	-3	18.01	18.01	18.01	Cold Temperate	Mesohaline	Cold TemperateCold Temperate	PolyhalineMesohaline	Very High	Moderate	4	2	Moderate
East Coast	Atlantic International Transoceanic	Halifax Canada	Canada	8.53	44.6333	-63.55	22.85	Cold Temperate	Polyhaline	Liverpool	United Kingdom	No	11.59	53.4167	-3	18.01	18.01	18.01	Cold Temperate	Mesohaline	Cold TemperateCold Temperate	PolyhalineMesohaline	Very High	Moderate	4	2	Moderate
East Coast	Atlantic International Transoceanic	Halifax Canada	Canada	8.53	44.6333	-63.55	22.85	Cold Temperate	Polyhaline	New York & New Jersey	USA	No	14.04	40.7	-74.0167	12.04	12.04	12.04	Cold Temperate	Mesohaline	Cold TemperateCold Temperate	PolyhalineMesohaline	Very High	Moderate	4	2	Moderate
East Coast	Atlantic International Transoceanic	Halifax Canada	Canada	8.53	44.6333	-63.55	22.85	Cold Temperate	Polyhaline	Gothenburg	Sweden	No	9.29	57.7	11.95	22.9	22.9	22.9	Cold Temperate	Polyhaline	Cold TemperateCold Temperate	PolyhalinePolyhaline	Very High	High	4	3	High
East Coast	Atlantic International Transoceanic	Halifax Canada	Canada	8.53	44.6333	-63.55	22.85	Cold Temperate	Polyhaline	Liverpool	United Kingdom	No	11.59	53.4167	-3	18.01	18.01	18.01	Cold Temperate	Mesohaline	Cold TemperateCold Temperate	PolyhalineMesohaline	Very High	Moderate	4	2	Moderate
East Coast	Atlantic International Transoceanic	Halifax Canada	Canada	8.53	44.6333	-63.55	22.85	Cold Temperate	Polyhaline	New York & New Jersey	USA	No	14.04	40.7	-74.0167	12.04	12.04	12.04	Cold Temperate	Mesohaline	Cold TemperateCold Temperate	PolyhalineMesohaline	Very High	Moderate	4	2	Moderate
East Coast	Atlantic International Transoceanic	Halifax Canada	Canada	8.53	44.6333	-63.55	22.85	Cold Temperate	Polyhaline	Liverpool	United Kingdom	No	11.59	53.4167	-3	18.01	18.01	18.01	Cold Temperate	Mesohaline	Cold TemperateCold Temperate	PolyhalineMesohaline	Very High	Moderate	4	2	Moderate
East Coast	Atlantic International Transoceanic	Halifax Canada	Canada	8.53	44.6333	-63.55	22.85	Cold Temperate	Polyhaline	New York & New Jersey	USA	No	14.04	40.7	-74.0167	12.04	12.04	12.04	Cold Temperate	Mesohaline	Cold TemperateCold Temperate	PolyhalineMesohaline	Very High	Moderate	4	2	Moderate
East Coast	Atlantic International Transoceanic	Halifax Canada	Canada	8.53	44.6333	-63.55	22.85	Cold Temperate	Polyhaline	Baltimore	USA	No	15.72	39.2833	-76.5833	11.85	11.85	11.85	Warm Temperate	Mesohaline	Cold TemperateWarm Temperate	PolyhalineMesohaline	High	Moderate	3	2	Moderate
East Coast	Atlantic International Transoceanic	Halifax Canada	Canada	8.53	44.6333	-63.55	22.85	Cold Temperate	Polyhaline	Gothenburg	Sweden	No	9.29	57.7	11.95	22.9	22.9	22.9	Cold Temperate	Polyhaline	Cold TemperateCold Temperate	PolyhalinePolyhaline	Very High	High	4	3	High
East Coast	Atlantic International Transoceanic	Halifax Canada	Canada	8.53	44.6333	-63.55	22.85	Cold Temperate	Polyhaline	Liverpool	United Kingdom	No	11.59	53.4167	-3	18.01	18.01	18.01	Cold Temperate	Mesohaline	Cold TemperateCold Temperate	PolyhalineMesohaline	Very High	Moderate	4	2	Moderate
East Coast	Atlantic International Transoceanic	Halifax Canada	Canada	8.53	44.6333	-63.55	22.85	Cold Temperate	Polyhaline	New York & New Jersey	USA	No	14.04	40.7	-74.0167	12.04	12.04	12.04	Cold Temperate	Mesohaline	Cold TemperateCold Temperate	PolyhalineMesohaline	Very High	Moderate	4	2	Moderate
East Coast	Atlantic International Transoceanic	Halifax Canada	Canada	8.53	44.6333	-63.55	22.85	Cold Temperate	Polyhaline	Portsmouth (UK)	United Kingdom	No	12.68	50.8	-1.1	17.89	17.89	17.89	Cold Temperate	Mesohaline	Cold TemperateCold Temperate	PolyhalineMesohaline	Very High	Moderate	4	2	Moderate
East Coast	Atlantic International Transoceanic	Halifax Canada	Canada	8.53	44.6333	-63.55	22.85	Cold Temperate	Polyhaline	Liverpool	United Kingdom	No	11.59	53.4167	-3	18.01	18.01	18.01	Cold Temperate	Mesohaline	Cold TemperateCold Temperate	PolyhalineMesohaline	Very High	Moderate	4	2	Moderate
East Coast	Atlantic International Transoceanic	Halifax Canada	Canada	8.53	44.6333	-63.55	22.85	Cold Temperate	Polyhaline	Liverpool	United Kingdom	Yes	11.59	53.4167	-3	18.01	30	18.01	Cold Temperate	Polyhaline	Cold TemperateCold Temperate	PolyhalinePolyhaline	Very High	High	4	3	High
East Coast	Atlantic International Transoceanic	Halifax Canada	Canada	8.53	44.6333	-63.55	22.85	Cold Temperate	Polyhaline	Gothenburg	Sweden	Yes	9.29	57.7	11.95	22.9	30	22.9	Cold Temperate	Polyhaline	Cold TemperateCold Temperate	PolyhalinePolyhaline	Very High	High	4	3	High
East Coast	Atlantic International Transoceanic	Halifax Canada	Canada	8.53	44.6333	-63.55	22.85	Cold Temperate	Polyhaline	Liverpool	United Kingdom	Yes	11.59	53.4167	-3	18.01	30	18.01	Cold Temperate	Polyhaline	Cold TemperateCold Temperate	PolyhalinePolyhaline	Very High	High	4	3	High
East Coast	Atlantic International Transoceanic	Halifax Canada	Canada	8.53	44.6333	-63.55	22.85	Cold Temperate	Polyhaline	Liverpool	United Kingdom	Yes	11.59	53.4167	-3	18.01	30	18.01	Cold Temperate	Polyhaline	Cold TemperateCold Temperate	PolyhalinePolyhaline	Very High	High	4	3	High
East Coast	Atlantic International Transoceanic	Halifax Canada	Canada	8.53	44.6333	-63.55	22.85	Cold Temperate	Polyhaline	Antwerp	Belgium	Yes	11.97	51.2447	4.41139	0.31	30	0.31	Cold Temperate	Polyhaline	Cold TemperateCold Temperate	PolyhalinePolyhaline	Very High	High	4	3	High
East Coast	Atlantic International Transoceanic	Halifax Canada	Canada	8.53	44.6333	-63.55	22.85	Cold Temperate	Polyhaline	Liverpool	United Kingdom	No	11.59	53.4167	-3	18.01	18.01	18.01	Cold Temperate	Mesohaline	Cold TemperateCold Temperate	PolyhalineMesohaline	Very High	Moderate	4	2	Moderate
East Coast	Atlantic International Transoceanic	Halifax Canada	Canada	8.53	44.6333	-63.55	22.85	Cold Temperate	Polyhaline	Baltimore	USA	Yes	15.72	39.2833	-76.5833	11.85	30	11.85	Warm Temperate	Polyhaline	Cold TemperateWarm Temperate	PolyhalinePolyhaline	High	High	3	3	High
East Coast	Atlantic International Transoceanic	Halifax Canada	Canada	8.53	44.6333	-63.55	22.85	Cold Temperate	Polyhaline	Liverpool	United Kingdom	Yes	11.59	53.4167	-3	18.01	30	18.01	Cold Temperate	Polyhaline	Cold TemperateCold Temperate	PolyhalinePolyhaline	Very High	High	4	3	High
East Coast	Atlantic International Transoceanic	Halifax Canada	Canada	8.53	44.6333	-63.55	22.85	Cold Temperate	Polyhaline	Liverpool	United Kingdom	Yes	11.59	53.4167	-3	18.01	30	18.01	Cold Temperate	Polyhaline	Cold TemperateCold Temperate	PolyhalinePolyhaline	Very High	High	4	3	High
East Coast	Atlantic International Transoceanic	Halifax Canada	Canada	8.53	44.6333	-63.55	22.85	Cold Temperate	Polyhaline	Antwerp	Belgium	Yes	11.97	51.2447	4.41139	0.31	30	0.31	Cold Temperate	Polyhaline	Cold TemperateCold Temperate	PolyhalinePolyhaline	Very High	High	4	3	High
East Coast	Atlantic International Transoceanic	Halifax Canada	Canada	8.53	44.6333	-63.55	22.85	Cold Temperate	Polyhaline	Gothenburg	Sweden	Yes	9.29	57.7	11.95	22.9	30	22.9	Cold Temperate	Polyhaline	Cold TemperateCold Temperate	PolyhalinePolyhaline	Very High	High	4	3	High
East Coast	Atlantic International Transoceanic	Halifax Canada	Canada	8.53	44.6333	-63.55	22.85	Cold Temperate	Polyhaline	Liverpool	United Kingdom	Yes	11.59	53.4167	-3	18.01	30	18.01	Cold Temperate	Polyhaline	Cold TemperateCold Temperate	PolyhalinePolyhaline	Very High	High	4	3	High
East Coast	Atlantic International Transoceanic	Halifax Canada	Canada	8.53	44.6333	-63.55	22.85	Cold Temperate	Polyhaline	Baltimore	USA	Yes	15.72	39.2833	-76.5833	11.85	30	11.85	Warm Temperate	Polyhaline	Cold TemperateWarm Temperate	PolyhalinePolyhaline	High	High	3	3	High
East Coast	Atlantic International Transoceanic	Halifax Canada	Canada	8.53	44.6333	-63.55	22.85	Cold Temperate	Polyhaline	Baltimore	USA	No	15.72	39.2833	-76.5833	11.85	11.85	11.85	Warm Temperate	Mesohaline	Cold TemperateWarm Temperate	PolyhalineMesohaline	High	Moderate	3	2	Moderate
East Coast	Atlantic International Transoceanic	Halifax Canada	Canada	8.53	44.6333	-63.55	22.85	Cold Temperate	Polyhaline	Liverpool	United Kingdom	No	11.59	53.4167	-3	18.01	18.01	18.01	Cold Temperate	Mesohaline	Cold TemperateCold Temperate	PolyhalineMesohaline	Very High	Moderate	4	2	Moderate
East Coast	Atlantic International Transoceanic	Halifax Canada	Canada	8.53	44.6333	-63.55	22.85	Cold Temperate	Polyhaline	New York & New Jersey	USA	No	14.04	40.7	-74.0167	12.04	12.04	12.04	Cold Temperate	Mesohaline	Cold TemperateCold Temperate	PolyhalineMesohaline	Very High	Moderate	4	2	Moderate
East Coast	Atlantic International Transoceanic	Halifax Canada	Canada	8.53	44.6333	-63.55	22.85	Cold Temperate	Polyhaline	New York & New Jersey	USA	No	14.04	40.7	-74.0167	12.04	12.04	12.04	Cold Temperate	Mesohaline	Cold TemperateCold Temperate	PolyhalineMesohaline	Very High	Moderate	4	2	Moderate
East Coast	Atlantic International Transoceanic	Point Tupper Canada	Canada	7.77	45.6	-61.3667	26.18	Cold Temperate	Polyhaline	Trois-Rivieres	Canada	No	6.96	46.35	-72.55	0	0	0	Cold Temperate	Oligohaline	Cold TemperateCold Temperate	PolyhalineOligohaline	Very High	Low	4	1	Low
East Coast	Atlantic International Transoceanic	Bayside Canada	Canada	8.08	45.1667	-67.1333	10.61	Cold Temperate	Mesohaline			No	x	x	x	x	x	x			Cold Temperate	Mesohaline	#N/A	#N/A	#N/A	#N/A	#N/A
East Coast	Atlantic International Transoceanic	Halifax Canada	Canada	8.53	44.6333	-63.55	22.85	Cold Temperate	Polyhaline			No	x	x	x	x	x	x			Cold Temperate	Polyhaline	#N/A	#N/A	#N/A	#N/A	#N/A
East Coast	Atlantic International Transoceanic	Dartmouth Canada	Canada	8.53	44.6667	-63.5833	18.38	Cold Temperate	Polyhaline	Sparrow's Point	USA	No	13.8	39.2	-76.47	31.89	31.89	31.89	Warm Temperate	Polyhaline	Cold TemperateWarm Temperate	PolyhalinePolyhaline	High	High	3	3	High
East Coast	Atlantic International Transoceanic	Strait of Canso Canada	Canada	6.22	45.33	-61	30.35	Cold Temperate	Polyhaline			No	x	x	x	x	x	x			Cold Temperate	Polyhaline	#N/A	#N/A	#N/A	#N/A	#N/A
East Coast	Atlantic International Transoceanic	Bayside Canada	Canada	8.08	45.1667	-67.1333	10.61	Cold Temperate	Mesohaline	Portsmouth (New Hampshire)	USA	No	9.17	43.0667	-70.7	31.45	31.45	31.45	Cold Temperate	Polyhaline	Cold TemperateCold Temperate	MesohalinePolyhaline	Very High	Moderate	4	2	Moderate
East Coast	Atlantic International Transoceanic	Halifax Canada	Canada	8.53	44.6333	-63.55	22.85	Cold Temperate	Polyhaline	Brooklyn	USA	No	14.04	40.65	-73.95	12.04	12.04	12.04	Cold Temperate	Mesohaline	Cold TemperateCold Temperate	PolyhalineMesohaline	Very High	Moderate	4	2	Moderate
East Coast	Atlantic International Transoceanic	Point Tupper Canada	Canada	7.77	45.6	-61.3667	26.18	Cold Temperate	Polyhaline	Montreal	Canada	No	8.54	45.5	-73.55	0	0	0	Cold Temperate	Oligohaline	Cold TemperateCold Temperate	PolyhalineOligohaline	Very High	Low	4	1	Low
East Coast	Atlantic International Transoceanic	Bayside Canada	Canada	8.08	45.1667	-67.1333	10.61	Cold Temperate	Mesohaline	Portsmouth (New Hampshire)	USA	No	9.17	43.0667	-70.7	31.45	31.45	31.45	Cold Temperate	Polyhaline	Cold TemperateCold Temperate	MesohalinePolyhaline	Very High	Moderate	4	2	Moderate
East Coast	Atlantic International Transoceanic	Dartmouth Canada	Canada	8.53	44.6667	-63.5833	18.38	Cold Temperate	Polyhaline	Brooklyn	USA	No	14.04	40.65	-73.95	12.04	12.04	12.04	Cold Temperate	Mesohaline	Cold TemperateCold Temperate	PolyhalineMesohaline	Very High	Moderate	4	2	Moderate
East Coast	Atlantic International Transoceanic	Point Tupper Canada	Canada	7.77	45.6	-61.3667	26.18	Cold Temperate	Polyhaline	Rensselaer	USA	No	10.69	42.65	-73.7333	0	0	0	Cold Temperate	Oligohaline	Cold TemperateCold Temperate	PolyhalineOligohaline	Very High	Low	4	1	Low
East Coast	Atlantic International Transoceanic	Dartmouth Canada	Canada	8.53	44.6667	-63.5833	18.38	Cold Temperate	Polyhaline	Portsmouth (New Hampshire)	USA	No	9.17	43.0667	-70.7	31.45	31.45	31.45	Cold Temperate	Polyhaline	Cold TemperateCold Temperate	PolyhalinePolyhaline	Very High	High	4	3	High
East Coast	Atlantic International Transoceanic	Lower Cove Canada	Canada	5.89	48.5167	-59.1	31.46	Cold Temperate	Polyhaline			No	x	x	x	x	x	x			Cold Temperate	Polyhaline	#N/A	#N/A	#N/A	#N/A	#N/A
East Coast	Atlantic International Transoceanic	Sept-Iles Canada	Canada	4.66	50.1	-66.3833	30.32	Cold Temperate	Polyhaline	Summerside	Canada	No	7.66	46.4	-63.7833	28.65	28.65	28.65	Cold Temperate	Polyhaline	Cold TemperateCold Temperate	PolyhalinePolyhaline	Very High	High	4	3	High
East Coast	Atlantic International Transoceanic	Saint John Canada	Canada	7.82	45.2667	-66.0667	32.13	Cold Temperate	Polyhaline	Sydney	Canada	No	7.69	46.15	-60.2	21.25	21.25	21.25	Cold Temperate	Polyhaline	Cold TemperateCold Temperate	PolyhalinePolyhaline	Very High	High	4	3	High
East Coast	Atlantic International Transoceanic	Lower Cove Canada	Canada	5.89	48.5167	-59.1	31.46	Cold Temperate	Polyhaline	Montreal	Canada	No	8.54	45.5	-73.55	0	0	0	Cold Temperate	Oligohaline	Cold TemperateCold Temperate	PolyhalineOligohaline	Very High	Low	4	1	Low
East Coast	Atlantic International Transoceanic	Lower Cove Canada	Canada	5.89	48.5167	-59.1	31.46	Cold Temperate	Polyhaline	Summerside	Canada	No	7.66	46.4	-63.7833	28.65	28.65	28.65	Cold Temperate	Polyhaline	Cold TemperateCold Temperate	PolyhalinePolyhaline	Very High	High	4	3	High
East Coast	Atlantic International Transoceanic	Point Tupper Canada	Canada	7.77	45.6	-61.3667	26.18	Cold Temperate	Polyhaline	Port-Cartier	Canada	No	4.09	50.0167	-66.8667	30.08	30.08	30.08	Cold Temperate	Polyhaline	Cold TemperateCold Temperate	PolyhalinePolyhaline	Very High	High	4	3	High
East Coast	Atlantic International Transoceanic	Saint John Canada	Canada	7.82	45.2667	-66.0667	32.13	Cold Temperate	Polyhaline			No	x	x	x	x	x	x			Cold Temperate	Polyhaline	#N/A	#N/A	#N/A	#N/A	#N/A
East Coast	Atlantic International Transoceanic	Dartmouth Canada	Canada	8.53	44.6667	-63.5833	18.38	Cold Temperate	Polyhaline	Montreal	Canada	No	8.54	45.5	-73.55	0	0	0	Cold Temperate	Oligohaline	Cold TemperateCold Temperate	PolyhalineOligohaline	Very High	Low	4	1	Low
East Coast	Atlantic International Transoceanic	Sept-Iles Canada	Canada	4.66	50.1	-66.3833	30.32	Cold Temperate	Polyhaline	Cote Ste-Catherine	Canada	No	8.48	45.407	-73.5751	0	0	0	Cold Temperate	Oligohaline	Cold TemperateCold Temperate	PolyhalineOligohaline	Very High	Low	4	1	Low
East Coast	Atlantic International Transoceanic	Sept-Iles Canada	Canada	4.66	50.1	-66.3833	30.32	Cold Temperate	Polyhaline	Hamilton	Canada	No	9.49	43.2333	-79.85	0	0	0	Cold Temperate	Oligohaline	Cold TemperateCold Temperate	PolyhalineOligohaline	Very High	Low	4	1	Low
East Coast	Atlantic International Transoceanic	Sept-Iles Canada	Canada	4.66	50.1	-66.3833	30.32	Cold Temperate	Polyhaline	Quebec	Canada	No	6.78	46.8167	-71.2	0	0	0	Cold Temperate	Oligohaline	Cold TemperateCold Temperate	PolyhalineOligohaline	Very High	Low	4	1	Low
East Coast	Atlantic International Transoceanic	Lower Cove Canada	Canada	5.89	48.5167	-59.1	31.46	Cold Temperate	Polyhaline	Cote Ste-Catherine	Canada	No	8.48	45.407	-73.5751	0	0	0	Cold Temperate	Oligohaline	Cold TemperateCold Temperate	PolyhalineOligohaline	Very High	Low	4	1	Low
East Coast	Atlantic International Transoceanic	Sept-Iles Canada	Canada	4.66	50.1	-66.3833	30.32	Cold Temperate	Polyhaline	Contrecoeur	Canada	No	7.61	45.8833	-73.2	0	0	0	Cold Temperate	Oligohaline	Cold TemperateCold Temperate	PolyhalineOligohaline	Very High	Low	4	1	Low
East Coast	Atlantic International Transoceanic	Sept-Iles Canada	Canada	4.66	50.1	-66.3833	30.32	Cold Temperate	Polyhaline	Port-Cartier	Canada	No	4.09	50.0167	-66.8667	30.08	30.08	30.08	Cold Temperate	Polyhaline	Cold TemperateCold Temperate	PolyhalinePolyhaline	Very High	High	4	3	High
East Coast	Atlantic International Transoceanic	Sept-Iles Canada	Canada	4.66	50.1	-66.3833	30.32	Cold Temperate	Polyhaline	Baie-Comeau	Canada	No	4.04	49.2167	-68.15	28.1	28.1	28.1	Cold Temperate	Polyhaline	Cold TemperateCold Temperate	PolyhalinePolyhaline	Very High	High	4	3	High
East Coast	Atlantic International Transoceanic	Lower Cove Canada	Canada	5.89	48.5167	-59.1	31.46	Cold Temperate	Polyhaline	Port-Cartier	Canada	No	4.09	50.0167	-66.8667	30.08	30.08	30.08	Cold Temperate	Polyhaline	Cold TemperateCold Temperate	PolyhalinePolyhaline	Very High	High	4	3	High
East Coast	Atlantic International Transoceanic	Sept-Iles Canada	Canada	4.66	50.1	-66.3833	30.32	Cold Temperate	Polyhaline	Summerside	Canada	No	7.66	46.4	-63.7833	28.65	28.65	28.65	Cold Temperate	Polyhaline	Cold TemperateCold Temperate	PolyhalinePolyhaline	Very High	High	4	3	High
East Coast	Atlantic International Transoceanic	Sept-Iles Canada	Canada	4.66	50.1	-66.3833	30.32	Cold Temperate	Polyhaline	Baie-Comeau	Canada	No	4.04	49.2167	-68.15	28.1	28.1	28.1	Cold Temperate	Polyhaline	Cold TemperateCold Temperate	PolyhalinePolyhaline	Very High	High	4	3	High
East Coast	Atlantic International Transoceanic	Port-Cartier Canada	Canada	4.09	50.0167	-66.8667	30.08	Cold Temperate	Polyhaline	Hamilton	Canada	No	9.49	43.2333	-79.85	0	0	0	Cold Temperate	Oligohaline	Cold TemperateCold Temperate	PolyhalineOligohaline	Very High	Low	4	1	Low
East Coast	Atlantic International Transoceanic	Saint John Canada	Canada	7.82	45.2667	-66.0667	32.13	Cold Temperate	Polyhaline	Port-Cartier	Canada	No	4.09	50.0167	-66.8667	30.08	30.08	30.08	Cold Temperate	Polyhaline	Cold TemperateCold Temperate	PolyhalinePolyhaline	Very High	High	4	3	High
East Coast	Atlantic International Transoceanic	Dartmouth Canada	Canada	8.53	44.6667	-63.5833	18.38	Cold Temperate	Polyhaline	Montreal	Canada	No	8.54	45.5	-73.55	0	0	0	Cold Temperate	Oligohaline	Cold TemperateCold Temperate	PolyhalineOligohaline	Very High	Low	4	1	Low
East Coast	Atlantic International Transoceanic	Cap Aux Meules Canada	Canada	6.49	47.3833	-61.8667	30.3	Cold Temperate	Polyhaline	Cote Ste-Catherine	Canada	No	8.48	45.407	-73.5751	0	0	0	Cold Temperate	Oligohaline	Cold TemperateCold Temperate	PolyhalineOligohaline	Very High	Low	4	1	Low
East Coast	Atlantic International Transoceanic	Port-Cartier Canada	Canada	4.09	50.0167	-66.8667	30.08	Cold Temperate	Polyhaline	Montreal	Canada	No	8.54	45.5	-73.55	0	0	0	Cold Temperate	Oligohaline	Cold TemperateCold Temperate	PolyhalineOligohaline	Very High	Low	4	1	Low
East Coast	Atlantic International Transoceanic	Port-Cartier Canada	Canada	4.09	50.0167	-66.8667	30.08	Cold Temperate	Polyhaline	Savona-Vado	Italy	Yes	15.81	44.3	8.48333	38.12	30	38.12	Cold Temperate	Polyhaline	Cold TemperateCold Temperate	PolyhalinePolyhaline	Very High	High	4	3	High
East Coast	Eastern Coastal Domestic	Grande Entré Canada	Canada	11	47.5539	-61.5474	28	Cold Temperate	Polyhaline	Baie-Comeau	Canada	Yes	4.04	49.2167	-68.15	28.1	28.1	28.1	Cold Temperate	Polyhaline	Cold TemperateCold Temperate	PolyhalinePolyhaline	Very High	High	4	3	High
East Coast	Eastern Coastal Domestic	Grande Entré Canada	Canada	11	47.5539	-61.5474	28	Cold Temperate	Polyhaline	Montreal	Canada	Yes	8.54	45.5	-73.55	0	0	0	Cold Temperate	Oligohaline	Cold TemperateCold Temperate	PolyhalineOligohaline	Very High	Low	4	1	Low
East Coast	Eastern Coastal Domestic	Cap Aux Meules Canada	Canada	6.49	47.3833	-61.8667	30.3	Cold Temperate	Polyhaline	Montreal	Canada	No	8.54	45.5	-73.55	0	0	0	Cold Temperate	Oligohaline	Cold TemperateCold Temperate	PolyhalineOligohaline	Very High	Low	4	1	Low
East Coast	Eastern Coastal Domestic	Grande Entré Canada	Canada	11	47.5539	-61.5474	28	Cold Temperate	Polyhaline	Trois-Rivieres	Canada	Yes	6.96	46.35	-72.55	0	0	0	Cold Temperate	Oligohaline	Cold TemperateCold Temperate	PolyhalineOligohaline	Very High	Low	4	1	Low
East Coast	Eastern Coastal Domestic	Mine Seleine Canada	Canada	11	47.6087	-61.5581	28	Cold Temperate	Polyhaline	Montreal	Canada	No	8.54	45.5	-73.55	0	0	0	Cold Temperate	Oligohaline	Cold TemperateCold Temperate	PolyhalineOligohaline	Very High	Low	4	1	Low
East Coast	Eastern Coastal Domestic	Lower Cove Canada	Canada	5.89	48.5167	-59.1	31.46	Cold Temperate	Polyhaline	Sydney	Canada	No	7.69	46.15	-60.2	21.25	21.25	21.25	Cold Temperate	Polyhaline	Cold TemperateCold Temperate	PolyhalinePolyhaline	Very High	High	4	3	High
East Coast	Eastern Coastal Domestic	Lower Cove Canada	Canada	5.89	48.5167	-59.1	31.46	Cold Temperate	Polyhaline	Charlottetown	Canada	No	7.36	46.2167	-63.1167	28.51	28.51	28.51	Cold Temperate	Polyhaline	Cold TemperateCold Temperate	PolyhalinePolyhaline	Very High	High	4	3	High
East Coast	Eastern Coastal Domestic	Sept-Iles Canada	Canada	4.66	50.1	-66.3833	30.32	Cold Temperate	Polyhaline	Charlottetown	Canada	No	7.36	46.2167	-63.1167	28.51	28.51	28.51	Cold Temperate	Polyhaline	Cold TemperateCold Temperate	PolyhalinePolyhaline	Very High	High	4	3	High
East Coast	Eastern Coastal Domestic	Sept-Iles Canada	Canada	4.66	50.1	-66.3833	30.32	Cold Temperate	Polyhaline	Picton	Canada	No	9.81	44	-77.1333	0	0	0	Cold Temperate	Oligohaline	Cold TemperateCold Temperate	PolyhalineOligohaline	Very High	Low	4	1	Low
East Coast	Eastern Coastal Domestic	Sept-Iles Canada	Canada	4.66	50.1	-66.3833	30.32	Cold Temperate	Polyhaline	Port-Cartier	Canada	No	4.09	50.0167	-66.8667	30.08	30.08	30.08	Cold Temperate	Polyhaline	Cold TemperateCold Temperate	PolyhalinePolyhaline	Very High	High	4	3	High
East Coast	Eastern Coastal Domestic	Lower Cove Canada	Canada	5.89	48.5167	-59.1	31.46	Cold Temperate	Polyhaline	Montreal	Canada	No	8.54	45.5	-73.55	0	0	0	Cold Temperate	Oligohaline	Cold TemperateCold Temperate	PolyhalineOligohaline	Very High	Low	4	1	Low
East Coast	Eastern Coastal Domestic	Dartmouth Canada	Canada	8.53	44.6667	-63.5833	18.38	Cold Temperate	Polyhaline	Port-Cartier	Canada	No	4.09	50.0167	-66.8667	30.08	30.08	30.08	Cold Temperate	Polyhaline	Cold TemperateCold Temperate	PolyhalinePolyhaline	Very High	High	4	3	High
East Coast	Eastern Coastal Domestic	Port-Cartier Canada	Canada	4.09	50.0167	-66.8667	30.08	Cold Temperate	Polyhaline	Picton	Canada	No	9.81	44	-77.1333	0	0	0	Cold Temperate	Oligohaline	Cold TemperateCold Temperate	PolyhalineOligohaline	Very High	Low	4	1	Low
East Coast	Eastern Coastal Domestic	Sept-Iles Canada	Canada	4.66	50.1	-66.3833	30.32	Cold Temperate	Polyhaline	Belledune	Canada	No	6.44	47.9167	-65.85	28.13	28.13	28.13	Cold Temperate	Polyhaline	Cold TemperateCold Temperate	PolyhalinePolyhaline	Very High	High	4	3	High
East Coast	Eastern Coastal Domestic	Lower Cove Canada	Canada	5.89	48.5167	-59.1	31.46	Cold Temperate	Polyhaline	Belledune	Canada	No	6.44	47.9167	-65.85	28.13	28.13	28.13	Cold Temperate	Polyhaline	Cold TemperateCold Temperate	PolyhalinePolyhaline	Very High	High	4	3	High
East Coast	Eastern Coastal Domestic	Lower Cove Canada	Canada	5.89	48.5167	-59.1	31.46	Cold Temperate	Polyhaline	Halifax	Canada	No	8.53	44.6333	-63.55	22.85	22.85	22.85	Cold Temperate	Polyhaline	Cold TemperateCold Temperate	PolyhalinePolyhaline	Very High	High	4	3	High
East Coast	Eastern Coastal Domestic	Lower Cove Canada	Canada	5.89	48.5167	-59.1	31.46	Cold Temperate	Polyhaline	Montreal	Canada	No	8.54	45.5	-73.55	0	0	0	Cold Temperate	Oligohaline	Cold TemperateCold Temperate	PolyhalineOligohaline	Very High	Low	4	1	Low
East Coast	Eastern Coastal Domestic	Dartmouth Canada	Canada	8.53	44.6667	-63.5833	18.38	Cold Temperate	Polyhaline	Port-Cartier	Canada	No	4.09	50.0167	-66.8667	30.08	30.08	30.08	Cold Temperate	Polyhaline	Cold TemperateCold Temperate	PolyhalinePolyhaline	Very High	High	4	3	High
East Coast	Eastern Coastal Domestic	Lower Cove Canada	Canada	5.89	48.5167	-59.1	31.46	Cold Temperate	Polyhaline	Montreal	Canada	No	8.54	45.5	-73.55	0	0	0	Cold Temperate	Oligohaline	Cold TemperateCold Temperate	PolyhalineOligohaline	Very High	Low	4	1	Low
East Coast	Eastern Coastal Domestic	Sept-Iles Canada	Canada	4.66	50.1	-66.3833	30.32	Cold Temperate	Polyhaline	Picton	Canada	No	9.81	44	-77.1333	0	0	0	Cold Temperate	Oligohaline	Cold TemperateCold Temperate	PolyhalineOligohaline	Very High	Low	4	1	Low
East Coast	Atlantic International Transoceanic	Dartmouth Canada	Canada	8.53	44.6667	-63.5833	18.38	Cold Temperate	Polyhaline	Halifax	Canada	No	8.53	44.6333	-63.55	22.85	22.85	22.85	Cold Temperate	Polyhaline	Cold TemperateCold Temperate	PolyhalinePolyhaline	Very High	High	4	3	High
East Coast	Atlantic International Transoceanic	Point Tupper Canada	Canada	7.77	45.6	-61.3667	26.18	Cold Temperate	Polyhaline	Portsmouth (New Hampshire)	USA	No	9.17	43.0667	-70.7	31.45	31.45	31.45	Cold Temperate	Polyhaline	Cold TemperateCold Temperate	PolyhalinePolyhaline	Very High	High	4	3	High
East Coast	Atlantic International Transoceanic	Dartmouth Canada	Canada	8.53	44.6667	-63.5833	18.38	Cold Temperate	Polyhaline	Camden	USA	Yes	14.18	39.9333	-75.1333	0	30	0	Warm Temperate	Polyhaline	Cold TemperateWarm Temperate	PolyhalinePolyhaline	High	High	3	3	High
East Coast	Atlantic International Transoceanic	Point Tupper Canada	Canada	7.77	45.6	-61.3667	26.18	Cold Temperate	Polyhaline	Burlington	USA	Yes	14.08	40.0833	-74.85	0	30	0	Cold Temperate	Polyhaline	Cold TemperateCold Temperate	PolyhalinePolyhaline	Very High	High	4	3	High
East Coast	Atlantic International Transoceanic	Dartmouth Canada	Canada	8.53	44.6667	-63.5833	18.38	Cold Temperate	Polyhaline	Buchanan	Liberia	Yes	27.65	5.85	-10.0667	34.2	30	34.2	Tropic	Polyhaline	Cold TemperateTropic	PolyhalinePolyhaline	Moderate	High	2	3	Moderate
East Coast	Atlantic International Transoceanic	Point Tupper Canada	Canada	7.77	45.6	-61.3667	26.18	Cold Temperate	Polyhaline	Baltimore	USA	Yes	15.72	39.2833	-76.5833	11.85	30	11.85	Warm Temperate	Polyhaline	Cold TemperateWarm Temperate	PolyhalinePolyhaline	High	High	3	3	High
East Coast	Atlantic International Transoceanic	Point Tupper Canada	Canada	7.77	45.6	-61.3667	26.18	Cold Temperate	Polyhaline	Camden	USA	Yes	14.18	39.9333	-75.1333	0	30	0	Warm Temperate	Polyhaline	Cold TemperateWarm Temperate	PolyhalinePolyhaline	High	High	3	3	High
East Coast	Atlantic International Transoceanic	Dartmouth Canada	Canada	8.53	44.6667	-63.5833	18.38	Cold Temperate	Polyhaline	Portsmouth	USA	No	17.31	36.8333	-76.2833	27.56	27.56	27.56	Warm Temperate	Polyhaline	Cold TemperateWarm Temperate	PolyhalinePolyhaline	High	High	3	3	High
East Coast	Atlantic International Transoceanic	Dartmouth Canada	Canada	8.53	44.6667	-63.5833	18.38	Cold Temperate	Polyhaline	Burlington	USA	Yes	14.08	40.0833	-74.85	0	30	0	Cold Temperate	Polyhaline	Cold TemperateCold Temperate	PolyhalinePolyhaline	Very High	High	4	3	High
East Coast	Atlantic International Transoceanic	Point Tupper Canada	Canada	7.77	45.6	-61.3667	26.18	Cold Temperate	Polyhaline	Wilmington (North Carolina)	USA	No	19.36	34.2333	-77.95	1.97	1.97	1.97	Warm Temperate	Oligohaline	Cold TemperateWarm Temperate	PolyhalineOligohaline	High	Low	3	1	Low
East Coast	Atlantic International Transoceanic	Dartmouth Canada	Canada	8.53	44.6667	-63.5833	18.38	Cold Temperate	Polyhaline	Camden	USA	Yes	14.18	39.9333	-75.1333	0	30	0	Warm Temperate	Polyhaline	Cold TemperateWarm Temperate	PolyhalinePolyhaline	High	High	3	3	High
East Coast	Atlantic International Transoceanic	Point Tupper Canada	Canada	7.77	45.6	-61.3667	26.18	Cold Temperate	Polyhaline	Burlington	USA	Yes	14.08	40.0833	-74.85	0	30	0	Cold Temperate	Polyhaline	Cold TemperateCold Temperate	PolyhalinePolyhaline	Very High	High	4	3	High
East Coast	Atlantic International Transoceanic	Halifax Canada	Canada	8.53	44.6333	-63.55	22.85	Cold Temperate	Polyhaline	Portsmouth (New Hampshire)	USA	No	9.17	43.0667	-70.7	31.45	31.45	31.45	Cold Temperate	Polyhaline	Cold TemperateCold Temperate	PolyhalinePolyhaline	Very High	High	4	3	High
East Coast	Atlantic International Transoceanic	Point Tupper Canada	Canada	7.77	45.6	-61.3667	26.18	Cold Temperate	Polyhaline	Portsmouth	USA	No	17.31	36.8333	-76.2833	27.56	27.56	27.56	Warm Temperate	Polyhaline	Cold TemperateWarm Temperate	PolyhalinePolyhaline	High	High	3	3	High
East Coast	Atlantic International Transoceanic	Les Mechins Canada	Canada	4.51	49.0167	-66.9833	29.52	Cold Temperate	Polyhaline			No	x	x	x	x	x	x			Cold Temperate	Polyhaline	#N/A	#N/A	#N/A	#N/A	#N/A
East Coast	Atlantic International Transoceanic	Point Tupper Canada	Canada	7.77	45.6	-61.3667	26.18	Cold Temperate	Polyhaline	Les Mechins	Canada	No	4.51	49.0167	-66.9833	29.52	29.52	29.52	Cold Temperate	Polyhaline	Cold TemperateCold Temperate	PolyhalinePolyhaline	Very High	High	4	3	High
East Coast	Atlantic International Transoceanic	Dartmouth Canada	Canada	8.53	44.6667	-63.5833	18.38	Cold Temperate	Polyhaline	Portsmouth (New Hampshire)	USA	Yes	9.17	43.0667	-70.7	31.45	30	31.45	Cold Temperate	Polyhaline	Cold TemperateCold Temperate	PolyhalinePolyhaline	Very High	High	4	3	High
East Coast	Atlantic International Transoceanic	Point Tupper Canada	Canada	7.77	45.6	-61.3667	26.18	Cold Temperate	Polyhaline	Rensselaer	USA	Yes	10.69	42.65	-73.7333	0	30	0	Cold Temperate	Polyhaline	Cold TemperateCold Temperate	PolyhalinePolyhaline	Very High	High	4	3	High
East Coast	Atlantic International Transoceanic	Point Tupper Canada	Canada	7.77	45.6	-61.3667	26.18	Cold Temperate	Polyhaline	Portsmouth (UK)	United Kingdom	Yes	12.68	50.8	-1.1	17.89	30	17.89	Cold Temperate	Polyhaline	Cold TemperateCold Temperate	PolyhalinePolyhaline	Very High	High	4	3	High
East Coast	Atlantic International Transoceanic	Point Tupper Canada	Canada	7.77	45.6	-61.3667	26.18	Cold Temperate	Polyhaline			No	x	x	x	x	x	x			Cold Temperate	Polyhaline	#N/A	#N/A	#N/A	#N/A	#N/A
East Coast	Atlantic International Transoceanic	Dartmouth Canada	Canada	8.53	44.6667	-63.5833	18.38	Cold Temperate	Polyhaline	Providence	USA	Yes	12.04	41.8	-71.3833	9.73	30	9.73	Cold Temperate	Polyhaline	Cold TemperateCold Temperate	PolyhalinePolyhaline	Very High	High	4	3	High
East Coast	Atlantic International Transoceanic	Sept-Iles Canada	Canada	4.66	50.1	-66.3833	30.32	Cold Temperate	Polyhaline	Baltimore	USA	Yes	15.72	39.2833	-76.5833	11.85	30	11.85	Warm Temperate	Polyhaline	Cold TemperateWarm Temperate	PolyhalinePolyhaline	High	High	3	3	High
East Coast	Atlantic International Transoceanic	Baie-Comeau Canada	Canada	4.04	49.2167	-68.15	28.1	Cold Temperate	Polyhaline	Trois-Rivieres	Canada	No	6.96	46.35	-72.55	0	0	0	Cold Temperate	Oligohaline	Cold TemperateCold Temperate	PolyhalineOligohaline	Very High	Low	4	1	Low
East Coast	Atlantic International Transoceanic	Sept-Iles Canada	Canada	4.66	50.1	-66.3833	30.32	Cold Temperate	Polyhaline	Valencia	Spain	Yes	18.76	39.45	-0.3	37.59	30	37.59	Warm Temperate	Polyhaline	Cold TemperateWarm Temperate	PolyhalinePolyhaline	High	High	3	3	High
East Coast	Atlantic International Coastal U.S.	Point Tupper Canada	Canada	7.77	45.6	-61.3667	26.18	Cold Temperate	Polyhaline	New York & New Jersey	USA	Yes	14.04	40.7	-74.0167	12.04	30	12.04	Cold Temperate	Polyhaline	Cold TemperateCold Temperate	PolyhalinePolyhaline	Very High	High	4	3	High
East Coast	Atlantic International Coastal U.S.	Point Tupper Canada	Canada	7.77	45.6	-61.3667	26.18	Cold Temperate	Polyhaline	Philadelphia	USA	Yes	14.18	39.9	-75.1333	0	30	0	Warm Temperate	Polyhaline	Cold TemperateWarm Temperate	PolyhalinePolyhaline	High	High	3	3	High
East Coast	Atlantic International Coastal U.S.	Point Tupper Canada	Canada	7.77	45.6	-61.3667	26.18	Cold Temperate	Polyhaline	New York & New Jersey	USA	Yes	14.04	40.7	-74.0167	12.04	30	12.04	Cold Temperate	Polyhaline	Cold TemperateCold Temperate	PolyhalinePolyhaline	Very High	High	4	3	High
East Coast	Atlantic International Coastal U.S.	Strait of Canso Canada	Canada	6.22	45.33	-61	30.35	Cold Temperate	Polyhaline			No	x	x	x	x	x	x			Cold Temperate	Polyhaline	#N/A	#N/A	#N/A	#N/A	#N/A
East Coast	Atlantic International Coastal U.S.	Strait of Canso Canada	Canada	6.22	45.33	-61	30.35	Cold Temperate	Polyhaline			No	x	x	x	x	x	x			Cold Temperate	Polyhaline	#N/A	#N/A	#N/A	#N/A	#N/A
East Coast	Atlantic International Coastal U.S.	Strait of Canso Canada	Canada	6.22	45.33	-61	30.35	Cold Temperate	Polyhaline			No	x	x	x	x	x	x			Cold Temperate	Polyhaline	#N/A	#N/A	#N/A	#N/A	#N/A
East Coast	Atlantic International Coastal U.S.	Point Tupper Canada	Canada	7.77	45.6	-61.3667	26.18	Cold Temperate	Polyhaline	Philadelphia	USA	Yes	14.18	39.9	-75.1333	0	30	0	Warm Temperate	Polyhaline	Cold TemperateWarm Temperate	PolyhalinePolyhaline	High	High	3	3	High
East Coast	Atlantic International Coastal U.S.	Come by Chance Canada	Canada	6.37	47.8	-54.0167	31.6	Cold Temperate	Polyhaline	Philadelphia	USA	Yes	14.18	39.9	-75.1333	0	30	0	Warm Temperate	Polyhaline	Cold TemperateWarm Temperate	PolyhalinePolyhaline	High	High	3	3	High
East Coast	Atlantic International Coastal U.S.	Point Tupper Canada	Canada	7.77	45.6	-61.3667	26.18	Cold Temperate	Polyhaline	New York & New Jersey	USA	Yes	14.04	40.7	-74.0167	12.04	30	12.04	Cold Temperate	Polyhaline	Cold TemperateCold Temperate	PolyhalinePolyhaline	Very High	High	4	3	High
East Coast	Atlantic International Coastal U.S.	Come by Chance Canada	Canada	6.37	47.8	-54.0167	31.6	Cold Temperate	Polyhaline	New York & New Jersey	USA	Yes	14.04	40.7	-74.0167	12.04	30	12.04	Cold Temperate	Polyhaline	Cold TemperateCold Temperate	PolyhalinePolyhaline	Very High	High	4	3	High
East Coast	Atlantic International Coastal U.S.	Point Tupper Canada	Canada	7.77	45.6	-61.3667	26.18	Cold Temperate	Polyhaline	New York & New Jersey	USA	Yes	14.04	40.7	-74.0167	12.04	30	12.04	Cold Temperate	Polyhaline	Cold TemperateCold Temperate	PolyhalinePolyhaline	Very High	High	4	3	High
East Coast	Atlantic International Coastal U.S.	Point Tupper Canada	Canada	7.77	45.6	-61.3667	26.18	Cold Temperate	Polyhaline	Philadelphia	USA	Yes	14.18	39.9	-75.1333	0	30	0	Warm Temperate	Polyhaline	Cold TemperateWarm Temperate	PolyhalinePolyhaline	High	High	3	3	High
East Coast	Atlantic International Coastal U.S.	Point Tupper Canada	Canada	7.77	45.6	-61.3667	26.18	Cold Temperate	Polyhaline	New York & New Jersey	USA	Yes	14.04	40.7	-74.0167	12.04	30	12.04	Cold Temperate	Polyhaline	Cold TemperateCold Temperate	PolyhalinePolyhaline	Very High	High	4	3	High
East Coast	Atlantic International Coastal U.S.	Point Tupper Canada	Canada	7.77	45.6	-61.3667	26.18	Cold Temperate	Polyhaline	Philadelphia	USA	Yes	14.18	39.9	-75.1333	0	30	0	Warm Temperate	Polyhaline	Cold TemperateWarm Temperate	PolyhalinePolyhaline	High	High	3	3	High
East Coast	Atlantic International Coastal U.S.	Point Tupper Canada	Canada	7.77	45.6	-61.3667	26.18	Cold Temperate	Polyhaline	Philadelphia	USA	Yes	14.18	39.9	-75.1333	0	30	0	Warm Temperate	Polyhaline	Cold TemperateWarm Temperate	PolyhalinePolyhaline	High	High	3	3	High
East Coast	Atlantic International Coastal U.S.	Point Tupper Canada	Canada	7.77	45.6	-61.3667	26.18	Cold Temperate	Polyhaline	New York & New Jersey	USA	Yes	14.04	40.7	-74.0167	12.04	30	12.04	Cold Temperate	Polyhaline	Cold TemperateCold Temperate	PolyhalinePolyhaline	Very High	High	4	3	High
East Coast	Atlantic International Coastal U.S.	Come by Chance Canada	Canada	6.37	47.8	-54.0167	31.6	Cold Temperate	Polyhaline	New York & New Jersey	USA	Yes	14.04	40.7	-74.0167	12.04	30	12.04	Cold Temperate	Polyhaline	Cold TemperateCold Temperate	PolyhalinePolyhaline	Very High	High	4	3	High
East Coast	Atlantic International Coastal U.S.	Point Tupper Canada	Canada	7.77	45.6	-61.3667	26.18	Cold Temperate	Polyhaline	New York & New Jersey	USA	Yes	14.04	40.7	-74.0167	12.04	30	12.04	Cold Temperate	Polyhaline	Cold TemperateCold Temperate	PolyhalinePolyhaline	Very High	High	4	3	High
East Coast	Atlantic International Coastal U.S.	Sheet Harbour Canada	Canada	7.8	44.85	-62.45	31.12	Cold Temperate	Polyhaline			No	x	x	x	x	x	x			Cold Temperate	Polyhaline	#N/A	#N/A	#N/A	#N/A	#N/A
East Coast	Atlantic International Transoceanic	Baie-Comeau Canada	Canada	4.04	49.2167	-68.15	28.1	Cold Temperate	Polyhaline	Gloucester	USA	Yes	14.18	39.8833	-75.1333	0	30	0	Warm Temperate	Polyhaline	Cold TemperateWarm Temperate	PolyhalinePolyhaline	High	High	3	3	High
East Coast	Atlantic International Coastal U.S.	Sept-Iles Canada	Canada	4.66	50.1	-66.3833	30.32	Cold Temperate	Polyhaline	Belledune	Canada	No	6.44	47.9167	-65.85	28.13	28.13	28.13	Cold Temperate	Polyhaline	Cold TemperateCold Temperate	PolyhalinePolyhaline	Very High	High	4	3	High
East Coast	Atlantic International Coastal U.S.	Sept-Iles Canada	Canada	4.66	50.1	-66.3833	30.32	Cold Temperate	Polyhaline	Houston	USA	Yes	22.05	29.75	-95.3333	0.22	30	0.22	Warm Temperate	Polyhaline	Cold TemperateWarm Temperate	PolyhalinePolyhaline	High	High	3	3	High
East Coast	Atlantic International Coastal U.S.	Sept-Iles Canada	Canada	4.66	50.1	-66.3833	30.32	Cold Temperate	Polyhaline	New Orleans	USA	Yes	22.26	29.9667	-90.0833	0	30	0	Warm Temperate	Polyhaline	Cold TemperateWarm Temperate	PolyhalinePolyhaline	High	High	3	3	High
East Coast	Atlantic International Coastal U.S.	Sept-Iles Canada	Canada	4.66	50.1	-66.3833	30.32	Cold Temperate	Polyhaline	Savannah (Georgia)	USA	Yes	20.93	32.0833	-81.0833	5.48	30	5.48	Warm Temperate	Polyhaline	Cold TemperateWarm Temperate	PolyhalinePolyhaline	High	High	3	3	High
East Coast	Atlantic International Coastal U.S.	Sept-Iles Canada	Canada	4.66	50.1	-66.3833	30.32	Cold Temperate	Polyhaline	Tampa	USA	Yes	23.93	27.95	-82.45	4.2	30	4.2	Warm Temperate	Polyhaline	Cold TemperateWarm Temperate	PolyhalinePolyhaline	High	High	3	3	High
East Coast	Atlantic International Coastal U.S.	Saint John Canada	Canada	7.82	45.2667	-66.0667	32.13	Cold Temperate	Polyhaline	Baltimore	USA	Yes	15.72	39.2833	-76.5833	11.85	30	11.85	Warm Temperate	Polyhaline	Cold TemperateWarm Temperate	PolyhalinePolyhaline	High	High	3	3	High
East Coast	Atlantic International Transoceanic	Auld's Cove Canada	Canada	7.77	45.65	-61.4333	30.35	Cold Temperate	Polyhaline	Providence	USA	Yes	12.04	41.8	-71.3833	9.73	30	9.73	Cold Temperate	Polyhaline	Cold TemperateCold Temperate	PolyhalinePolyhaline	Very High	High	4	3	High
East Coast	Atlantic International Transoceanic	Auld's Cove Canada	Canada	7.77	45.65	-61.4333	30.35	Cold Temperate	Polyhaline	Portsmouth	USA	Yes	17.31	36.8333	-76.2833	27.56	30	27.56	Warm Temperate	Polyhaline	Cold TemperateWarm Temperate	PolyhalinePolyhaline	High	High	3	3	High
East Coast	Atlantic International Transoceanic	Auld's Cove Canada	Canada	7.77	45.65	-61.4333	30.35	Cold Temperate	Polyhaline	Boston	USA	Yes	11.82	42.3833	-71.05	16.59	30	16.59	Cold Temperate	Polyhaline	Cold TemperateCold Temperate	PolyhalinePolyhaline	Very High	High	4	3	High
East Coast	Atlantic International Transoceanic	Auld's Cove Canada	Canada	7.77	45.65	-61.4333	30.35	Cold Temperate	Polyhaline	Jacksonville	USA	Yes	22.1	30.3833	-81.6333	15.76	30	15.76	Warm Temperate	Polyhaline	Cold TemperateWarm Temperate	PolyhalinePolyhaline	High	High	3	3	High
East Coast	Atlantic International Transoceanic	Sept-Iles Canada	Canada	4.66	50.1	-66.3833	30.32	Cold Temperate	Polyhaline	Sydney	Canada	No	7.69	46.15	-60.2	21.25	21.25	21.25	Cold Temperate	Polyhaline	Cold TemperateCold Temperate	PolyhalinePolyhaline	Very High	High	4	3	High
East Coast	Atlantic International Transoceanic	Point Tupper Canada	Canada	7.77	45.6	-61.3667	26.18	Cold Temperate	Polyhaline	Roseton	USA	Yes	11.14	41.5667	-74	0	30	0	Cold Temperate	Polyhaline	Cold TemperateCold Temperate	PolyhalinePolyhaline	Very High	High	4	3	High
East Coast	Atlantic International Transoceanic	Point Tupper Canada	Canada	7.77	45.6	-61.3667	26.18	Cold Temperate	Polyhaline	Providence	USA	Yes	12.04	41.8	-71.3833	9.73	30	9.73	Cold Temperate	Polyhaline	Cold TemperateCold Temperate	PolyhalinePolyhaline	Very High	High	4	3	High
East Coast	Atlantic International Transoceanic	Point Tupper Canada	Canada	7.77	45.6	-61.3667	26.18	Cold Temperate	Polyhaline	Roseton	USA	Yes	11.14	41.5667	-74	0	30	0	Cold Temperate	Polyhaline	Cold TemperateCold Temperate	PolyhalinePolyhaline	Very High	High	4	3	High
East Coast	Atlantic International Transoceanic	Point Tupper Canada	Canada	7.77	45.6	-61.3667	26.18	Cold Temperate	Polyhaline	Portsmouth	USA	Yes	17.31	36.8333	-76.2833	27.56	30	27.56	Warm Temperate	Polyhaline	Cold TemperateWarm Temperate	PolyhalinePolyhaline	High	High	3	3	High
East Coast	Atlantic International Transoceanic	Point Tupper Canada	Canada	7.77	45.6	-61.3667	26.18	Cold Temperate	Polyhaline	Roseton	USA	Yes	11.14	41.5667	-74	0	30	0	Cold Temperate	Polyhaline	Cold TemperateCold Temperate	PolyhalinePolyhaline	Very High	High	4	3	High
East Coast	Atlantic International Transoceanic	Point Tupper Canada	Canada	7.77	45.6	-61.3667	26.18	Cold Temperate	Polyhaline	Eddystone	USA	Yes	14.25	39.8333	-75.3333	0	30	0	Warm Temperate	Polyhaline	Cold TemperateWarm Temperate	PolyhalinePolyhaline	High	High	3	3	High
East Coast	Atlantic International Transoceanic	Point Tupper Canada	Canada	7.77	45.6	-61.3667	26.18	Cold Temperate	Polyhaline	Roseton	USA	Yes	11.14	41.5667	-74	0	30	0	Cold Temperate	Polyhaline	Cold TemperateCold Temperate	PolyhalinePolyhaline	Very High	High	4	3	High
East Coast	Atlantic International Transoceanic	Point Tupper Canada	Canada	7.77	45.6	-61.3667	26.18	Cold Temperate	Polyhaline	Portsmouth (New Hampshire)	USA	Yes	9.17	43.0667	-70.7	31.45	30	31.45	Cold Temperate	Polyhaline	Cold TemperateCold Temperate	PolyhalinePolyhaline	Very High	High	4	3	High
East Coast	Atlantic International Transoceanic	Point Tupper Canada	Canada	7.77	45.6	-61.3667	26.18	Cold Temperate	Polyhaline	Roseton	USA	Yes	11.14	41.5667	-74	0	30	0	Cold Temperate	Polyhaline	Cold TemperateCold Temperate	PolyhalinePolyhaline	Very High	High	4	3	High
East Coast	Atlantic International Transoceanic	Saint John Canada	Canada	7.82	45.2667	-66.0667	32.13	Cold Temperate	Polyhaline	Charleston	USA	Yes	20.78	32.7833	-79.9333	20.09	30	20.09	Warm Temperate	Polyhaline	Cold TemperateWarm Temperate	PolyhalinePolyhaline	High	High	3	3	High
East Coast	Atlantic International Transoceanic	Saint John Canada	Canada	7.82	45.2667	-66.0667	32.13	Cold Temperate	Polyhaline	Rio Haina	Dominican Republic	Yes	27.52	18.4167	-70	35.54	30	35.54	Tropic	Polyhaline	Cold TemperateTropic	PolyhalinePolyhaline	Moderate	High	2	3	Moderate
East Coast	Atlantic International Transoceanic	Saint John Canada	Canada	7.82	45.2667	-66.0667	32.13	Cold Temperate	Polyhaline	Rio Haina	Dominican Republic	Yes	27.52	18.4167	-70	35.54	30	35.54	Tropic	Polyhaline	Cold TemperateTropic	PolyhalinePolyhaline	Moderate	High	2	3	Moderate
East Coast	Atlantic International Transoceanic	Saint John Canada	Canada	7.82	45.2667	-66.0667	32.13	Cold Temperate	Polyhaline	Savannah (Georgia)	USA	Yes	20.93	32.0833	-81.0833	5.48	30	5.48	Warm Temperate	Polyhaline	Cold TemperateWarm Temperate	PolyhalinePolyhaline	High	High	3	3	High
East Coast	Atlantic International Transoceanic	Saint John Canada	Canada	7.82	45.2667	-66.0667	32.13	Cold Temperate	Polyhaline	Norfolk	USA	Yes	17.25	36.85	-76.3167	27.56	30	27.56	Warm Temperate	Polyhaline	Cold TemperateWarm Temperate	PolyhalinePolyhaline	High	High	3	3	High
East Coast	Atlantic International Transoceanic	Saint John Canada	Canada	7.82	45.2667	-66.0667	32.13	Cold Temperate	Polyhaline	Yonkers	USA	Yes	13.43	40.95	-73.8333	2.62	30	2.62	Cold Temperate	Polyhaline	Cold TemperateCold Temperate	PolyhalinePolyhaline	Very High	High	4	3	High
East Coast	Atlantic International Transoceanic	Saint John Canada	Canada	7.82	45.2667	-66.0667	32.13	Cold Temperate	Polyhaline	Kingston	Jamaica	Yes	27.02	17.9667	-76.8	26.08	30	26.08	Tropic	Polyhaline	Cold TemperateTropic	PolyhalinePolyhaline	Moderate	High	2	3	Moderate
East Coast	Atlantic International Transoceanic	Saint John Canada	Canada	7.82	45.2667	-66.0667	32.13	Cold Temperate	Polyhaline	Rio Haina	Dominican Republic	Yes	27.52	18.4167	-70	35.54	30	35.54	Tropic	Polyhaline	Cold TemperateTropic	PolyhalinePolyhaline	Moderate	High	2	3	Moderate
East Coast	Atlantic International Transoceanic	Saint John Canada	Canada	7.82	45.2667	-66.0667	32.13	Cold Temperate	Polyhaline	Savannah (Georgia)	USA	Yes	20.93	32.0833	-81.0833	5.48	30	5.48	Warm Temperate	Polyhaline	Cold TemperateWarm Temperate	PolyhalinePolyhaline	High	High	3	3	High
East Coast	Atlantic International Transoceanic	Saint John Canada	Canada	7.82	45.2667	-66.0667	32.13	Cold Temperate	Polyhaline	Baltimore	USA	Yes	15.72	39.2833	-76.5833	11.85	30	11.85	Warm Temperate	Polyhaline	Cold TemperateWarm Temperate	PolyhalinePolyhaline	High	High	3	3	High
East Coast	Atlantic International Transoceanic	Saint John Canada	Canada	7.82	45.2667	-66.0667	32.13	Cold Temperate	Polyhaline	San Pedro de Macoris	Dominican Republic	Yes	26.95	18.4333	-69.3	35.52	30	35.52	Tropic	Polyhaline	Cold TemperateTropic	PolyhalinePolyhaline	Moderate	High	2	3	Moderate
East Coast	Atlantic International Transoceanic	Saint John Canada	Canada	7.82	45.2667	-66.0667	32.13	Cold Temperate	Polyhaline			No	x	x	x	x	x	x			Cold Temperate	Polyhaline	#N/A	#N/A	#N/A	#N/A	#N/A
East Coast	Atlantic International Transoceanic	Saint John Canada	Canada	7.82	45.2667	-66.0667	32.13	Cold Temperate	Polyhaline	Wilmington (Delaware)	USA	No	14	39.75	-75.5	33.48	33.48	33.48	Warm Temperate	Polyhaline	Cold TemperateWarm Temperate	PolyhalinePolyhaline	High	High	3	3	High
East Coast	Atlantic International Transoceanic	Saint John Canada	Canada	7.82	45.2667	-66.0667	32.13	Cold Temperate	Polyhaline	Savannah (Georgia)	USA	Yes	20.93	32.0833	-81.0833	5.48	30	5.48	Warm Temperate	Polyhaline	Cold TemperateWarm Temperate	PolyhalinePolyhaline	High	High	3	3	High
East Coast	Atlantic International Transoceanic	Saint John Canada	Canada	7.82	45.2667	-66.0667	32.13	Cold Temperate	Polyhaline			No	x	x	x	x	x	x			Cold Temperate	Polyhaline	#N/A	#N/A	#N/A	#N/A	#N/A
East Coast	Atlantic International Transoceanic	Saint John Canada	Canada	7.82	45.2667	-66.0667	32.13	Cold Temperate	Polyhaline	Baltimore	USA	Yes	15.72	39.2833	-76.5833	11.85	30	11.85	Warm Temperate	Polyhaline	Cold TemperateWarm Temperate	PolyhalinePolyhaline	High	High	3	3	High
East Coast	Atlantic International Transoceanic	Saint John Canada	Canada	7.82	45.2667	-66.0667	32.13	Cold Temperate	Polyhaline	Savannah (Georgia)	USA	Yes	20.93	32.0833	-81.0833	5.48	30	5.48	Warm Temperate	Polyhaline	Cold TemperateWarm Temperate	PolyhalinePolyhaline	High	High	3	3	High
East Coast	Atlantic International Transoceanic	Saint John Canada	Canada	7.82	45.2667	-66.0667	32.13	Cold Temperate	Polyhaline	San Pedro de Macoris	Dominican Republic	Yes	26.95	18.4333	-69.3	35.52	30	35.52	Tropic	Polyhaline	Cold TemperateTropic	PolyhalinePolyhaline	Moderate	High	2	3	Moderate
East Coast	Atlantic International Transoceanic	Saint John Canada	Canada	7.82	45.2667	-66.0667	32.13	Cold Temperate	Polyhaline	Bay Roberts	Canada	Yes	5.89	47.5667	-53.2167	31.86	30	31.86	Cold Temperate	Polyhaline	Cold TemperateCold Temperate	PolyhalinePolyhaline	Very High	High	4	3	High
East Coast	Atlantic International Transoceanic	Saint John Canada	Canada	7.82	45.2667	-66.0667	32.13	Cold Temperate	Polyhaline			No	x	x	x	x	x	x			Cold Temperate	Polyhaline	#N/A	#N/A	#N/A	#N/A	#N/A
East Coast	Atlantic International Transoceanic	Sept-Iles Canada	Canada	4.66	50.1	-66.3833	30.32	Cold Temperate	Polyhaline	Isdemir	Turkey	Yes	20.48	36.7264	36.2	39.11	30	39.11	Warm Temperate	Polyhaline	Cold TemperateWarm Temperate	PolyhalinePolyhaline	High	High	3	3	High
East Coast	Atlantic International Transoceanic	Come By Chance Canada	Canada	6.37	47.8	-54.0167	31.6	Cold Temperate	Polyhaline	New Haven	USA	Yes	12.21	41.25	-72.9	12.04	30	12.04	Cold Temperate	Polyhaline	Cold TemperateCold Temperate	PolyhalinePolyhaline	Very High	High	4	3	High
East Coast	Atlantic International Coastal U.S.	Bayside Canada	Canada	8.08	45.1667	-67.1333	10.61	Cold Temperate	Mesohaline	Bridgeport	USA	No	11.11	41.15	-73.1833	30.11	30.11	30.11	Cold Temperate	Polyhaline	Cold TemperateCold Temperate	MesohalinePolyhaline	Very High	Moderate	4	2	Moderate
East Coast	Atlantic International Coastal U.S.	Bayside Canada	Canada	8.08	45.1667	-67.1333	10.61	Cold Temperate	Mesohaline			No	x	x	x	x	x	x			Cold Temperate	Mesohaline	#N/A	#N/A	#N/A	#N/A	#N/A
East Coast	Atlantic International Coastal U.S.	Bayside Canada	Canada	8.08	45.1667	-67.1333	10.61	Cold Temperate	Mesohaline	Bridgeport	USA	No	11.11	41.15	-73.1833	30.11	30.11	30.11	Cold Temperate	Polyhaline	Cold TemperateCold Temperate	MesohalinePolyhaline	Very High	Moderate	4	2	Moderate
East Coast	Atlantic International Coastal U.S.	Dartmouth Canada	Canada	8.53	44.6667	-63.5833	18.38	Cold Temperate	Polyhaline			No	x	x	x	x	x	x			Cold Temperate	Polyhaline	#N/A	#N/A	#N/A	#N/A	#N/A
East Coast	Atlantic International Coastal U.S.	Dartmouth Canada	Canada	8.53	44.6667	-63.5833	18.38	Cold Temperate	Polyhaline			No	x	x	x	x	x	x			Cold Temperate	Polyhaline	#N/A	#N/A	#N/A	#N/A	#N/A
East Coast	Atlantic International Coastal U.S.	Halifax Canada	Canada	8.53	44.6333	-63.55	22.85	Cold Temperate	Polyhaline			No	x	x	x	x	x	x			Cold Temperate	Polyhaline	#N/A	#N/A	#N/A	#N/A	#N/A
East Coast	Atlantic International Coastal U.S.	Dartmouth Canada	Canada	8.53	44.6667	-63.5833	18.38	Cold Temperate	Polyhaline	Bridgeport	USA	No	11.11	41.15	-73.1833	30.11	30.11	30.11	Cold Temperate	Polyhaline	Cold TemperateCold Temperate	PolyhalinePolyhaline	Very High	High	4	3	High
East Coast	Atlantic International Coastal U.S.	Dartmouth Canada	Canada	8.53	44.6667	-63.5833	18.38	Cold Temperate	Polyhaline	Rensselaer	USA	No	10.69	42.65	-73.7333	0	0	0	Cold Temperate	Oligohaline	Cold TemperateCold Temperate	PolyhalineOligohaline	Very High	Low	4	1	Low
East Coast	Atlantic International Coastal U.S.	Dartmouth Canada	Canada	8.53	44.6667	-63.5833	18.38	Cold Temperate	Polyhaline	Bridgeport	USA	No	11.11	41.15	-73.1833	30.11	30.11	30.11	Cold Temperate	Polyhaline	Cold TemperateCold Temperate	PolyhalinePolyhaline	Very High	High	4	3	High
East Coast	Atlantic International Coastal U.S.	Dartmouth Canada	Canada	8.53	44.6667	-63.5833	18.38	Cold Temperate	Polyhaline	Bridgeport	USA	No	11.11	41.15	-73.1833	30.11	30.11	30.11	Cold Temperate	Polyhaline	Cold TemperateCold Temperate	PolyhalinePolyhaline	Very High	High	4	3	High
East Coast	Atlantic International Coastal U.S.	Dartmouth Canada	Canada	8.53	44.6667	-63.5833	18.38	Cold Temperate	Polyhaline			No	x	x	x	x	x	x			Cold Temperate	Polyhaline	#N/A	#N/A	#N/A	#N/A	#N/A
East Coast	Atlantic International Coastal U.S.	Dartmouth Canada	Canada	8.53	44.6667	-63.5833	18.38	Cold Temperate	Polyhaline			No	x	x	x	x	x	x			Cold Temperate	Polyhaline	#N/A	#N/A	#N/A	#N/A	#N/A
East Coast	Atlantic International Coastal U.S.	Dartmouth Canada	Canada	8.53	44.6667	-63.5833	18.38	Cold Temperate	Polyhaline			No	x	x	x	x	x	x			Cold Temperate	Polyhaline	#N/A	#N/A	#N/A	#N/A	#N/A
East Coast	Atlantic International Coastal U.S.	Dartmouth Canada	Canada	8.53	44.6667	-63.5833	18.38	Cold Temperate	Polyhaline			No	x	x	x	x	x	x			Cold Temperate	Polyhaline	#N/A	#N/A	#N/A	#N/A	#N/A
East Coast	Atlantic International Coastal U.S.	Dartmouth Canada	Canada	8.53	44.6667	-63.5833	18.38	Cold Temperate	Polyhaline	Bridgeport	USA	No	11.11	41.15	-73.1833	30.11	30.11	30.11	Cold Temperate	Polyhaline	Cold TemperateCold Temperate	PolyhalinePolyhaline	Very High	High	4	3	High
East Coast	Atlantic International Transoceanic	Cape Porcupine Canada	Canada	7.77	45.6333	-61.4167	30.35	Cold Temperate	Polyhaline			No	x	x	x	x	x	x			Cold Temperate	Polyhaline	#N/A	#N/A	#N/A	#N/A	#N/A
East Coast	Atlantic International Transoceanic	Point Tupper Canada	Canada	7.77	45.6	-61.3667	26.18	Cold Temperate	Polyhaline	Eddystone	USA	Yes	14.25	39.8333	-75.3333	0	30	0	Warm Temperate	Polyhaline	Cold TemperateWarm Temperate	PolyhalinePolyhaline	High	High	3	3	High
East Coast	Atlantic International Transoceanic	Dartmouth Canada	Canada	8.53	44.6667	-63.5833	18.38	Cold Temperate	Polyhaline	Philadelphia	USA	Yes	14.18	39.9	-75.1333	0	30	0	Warm Temperate	Polyhaline	Cold TemperateWarm Temperate	PolyhalinePolyhaline	High	High	3	3	High
East Coast	Atlantic International Transoceanic	Dartmouth Canada	Canada	8.53	44.6667	-63.5833	18.38	Cold Temperate	Polyhaline	Baltimore	USA	Yes	15.72	39.2833	-76.5833	11.85	30	11.85	Warm Temperate	Polyhaline	Cold TemperateWarm Temperate	PolyhalinePolyhaline	High	High	3	3	High
[truncated: 19,236 more rows]
